# Supplementary material for: Risk of Injury in Moral Dilemmas With Autonomous Vehicles
Source: Front Robot AI. 2021 Jan 20;7:572529. doi: 10.3389/frobt.2020.572529 (PMC8239464; doi:10.3389/frobt.2020.572529)
Supplement: Supplementary file 1 [file Table1.XLSX]

## Sheet: Exp1_Supp
Payoff	participant_wall10	participant_wall30	participant_wall50	participant_wall70	participant_wall90	start_date	end_date	participant_wall1	participant_time1	uncertainty1	other1_name1	other2_name1	other3_name1	programmed_agent1	agent_decision1_1	agent_decision2_1	agent_decision3_1	agent_decision4_1	agent_decision5_1	participant_wall2	participant_time2	uncertainty2	other1_name2	other2_name2	other3_name2	programmed_agent2	agent_decision1_2	agent_decision2_2	agent_decision3_2	agent_decision4_2	agent_decision5_2	participant_wall3	participant_time3	uncertainty3	other1_name3	other2_name3	other3_name3	programmed_agent3	agent_decision1_3	agent_decision2_3	agent_decision3_3	agent_decision4_3	agent_decision5_3	participant_wall4	participant_time4	uncertainty4	other1_name4	other2_name4	other3_name4
NoPayoff	0	0	0	0	0	2018-10-04 16:09:00	2018-10-04 16:11:00	0	7.0716	70	Anonymous26	Anonymous31	Anonymous45	1	0	0	0	0	0	0	0	50	Anonymous27	Anonymous43	Anonymous33	0	0	0	0	0	0	0	0	30	Anonymous16	Anonymous7	Anonymous29	0	0	0	0	0	0	0	2.8556	90	Anonymous2	Anonymous50	Anonymous39
NoPayoff	0	0	0	0	0	2018-10-04 17:27:00	2018-10-04 17:30:00	0	21.5003	90	Anonymous43	Anonymous7	Anonymous19	1	0	0	0	0	0	0	0	30	Anonymous44	Anonymous20	Anonymous13	0	0	0	0	0	0	0	0	50	Anonymous38	Anonymous42	Anonymous5	0	0	0	0	0	0	0	0	70	Anonymous35	Anonymous48	Anonymous33
NoPayoff	0	0	0	0	0	2018-10-04 21:05:00	2018-10-04 21:08:00	0	20.167	10	Anonymous47	Anonymous24	Anonymous35	1	0	0	0	0	0	0	0	30	Anonymous46	Anonymous43	Anonymous39	0	0	0	0	0	0	0	0	50	Anonymous17	Anonymous37	Anonymous41	0	0	0	0	0	0	0	0	90	Anonymous16	Anonymous18	Anonymous13
NoPayoff	1	0	0	0	0	2018-10-04 17:18:00	2018-10-04 17:22:00	0	28.5941	70	Anonymous30	Anonymous46	Anonymous19	1	0	0	0	1	0	0	0	90	Anonymous8	Anonymous23	Anonymous28	0	0	0	0	1	0	0	0	50	Anonymous29	Anonymous21	Anonymous10	0	0	0	0	1	0	1	0	10	Anonymous27	Anonymous22	Anonymous18
NoPayoff	1	0	0	0	0	2018-10-04 14:57:00	2018-10-04 15:00:00	0	15.2039	50	Anonymous20	Anonymous37	Anonymous5	1	0	0	0	1	0	0	2.77	70	Anonymous6	Anonymous21	Anonymous48	1	0	0	0	1	0	0	0	90	Anonymous2	Anonymous25	Anonymous15	0	0	0	0	1	0	1	0	10	Anonymous8	Anonymous32	Anonymous27
NoPayoff	1	0	0	0	0	2018-10-04 17:42:00	2018-10-04 17:45:00	0	22.382	70	Anonymous32	Anonymous19	Anonymous10	1	0	0	1	0	0	0	0	50	Anonymous26	Anonymous1	Anonymous43	0	0	0	1	0	0	1	0	10	Anonymous11	Anonymous31	Anonymous12	0	0	0	1	0	0	0	0	30	Anonymous36	Anonymous16	Anonymous3
NoPayoff	1	0	0	0	0	2018-10-04 17:12:00	2018-10-04 17:16:00	0	50.3665	90	Anonymous9	Anonymous46	Anonymous19	1	0	0	1	0	0	0	0	50	Anonymous1	Anonymous24	Anonymous36	0	0	0	1	0	0	1	0	10	Anonymous47	Anonymous32	Anonymous15	0	0	0	1	0	0	0	0	30	Anonymous31	Anonymous18	Anonymous35
NoPayoff	0	1	0	1	0	2018-10-04 14:44:00	2018-10-04 14:47:00	0	38.197	50	Anonymous18	Anonymous16	Anonymous11	1	0	1	0	1	0	1	2	70	Anonymous13	Anonymous22	Anonymous29	1	0	1	0	1	0	0	0	90	Anonymous23	Anonymous45	Anonymous26	0	0	1	0	1	0	1	1.66667	30	Anonymous28	Anonymous5	Anonymous8
NoPayoff	0	1	0	0	1	2018-10-04 14:52:00	2018-10-04 14:55:00	0	8.93033	70	Anonymous37	Anonymous25	Anonymous46	1	0	0	1	0	1	0	3.109	10	Anonymous40	Anonymous35	Anonymous21	1	0	0	1	0	1	1	0	30	Anonymous6	Anonymous39	Anonymous20	0	0	0	1	0	1	0	0	50	Anonymous13	Anonymous16	Anonymous26
NoPayoff	1	0	1	0	0	2018-10-04 18:26:00	2018-10-04 18:29:00	0	18.4832	70	Anonymous38	Anonymous11	Anonymous5	1	0	0	1	0	1	0	0	30	Anonymous6	Anonymous34	Anonymous21	0	0	0	1	0	1	1	0	10	Anonymous1	Anonymous18	Anonymous7	0	0	0	1	0	1	0	0	90	Anonymous3	Anonymous12	Anonymous23
NoPayoff	1	0	0	1	0	2018-10-04 16:26:00	2018-10-04 16:29:00	1	12.2001	70	Anonymous47	Anonymous42	Anonymous26	1	1	0	0	1	0	0	5.4383	30	Anonymous15	Anonymous13	Anonymous38	1	1	0	0	1	0	0	4.459	50	Anonymous20	Anonymous45	Anonymous41	1	1	0	0	1	0	1	3.26491	10	Anonymous1	Anonymous21	Anonymous5
NoPayoff	1	1	0	0	0	2018-10-04 17:31:00	2018-10-04 17:34:00	0	16.9468	90	Anonymous11	Anonymous49	Anonymous28	1	0	0	1	1	0	0	0	70	Anonymous48	Anonymous43	Anonymous7	0	0	0	1	1	0	1	0	10	Anonymous19	Anonymous40	Anonymous4	0	0	0	1	1	0	1	0	30	Anonymous23	Anonymous24	Anonymous30
NoPayoff	1	1	0	0	0	2018-10-04 14:46:00	2018-10-04 14:49:00	1	24.1659	10	Anonymous18	Anonymous40	Anonymous14	1	1	1	0	0	0	1	0	30	Anonymous44	Anonymous27	Anonymous8	0	1	1	0	0	0	0	0	70	Anonymous45	Anonymous21	Anonymous38	0	1	1	0	0	0	0	0	50	Anonymous19	Anonymous33	Anonymous2
NoPayoff	0	0	1	1	0	2018-10-05 03:09:00	2018-10-05 03:12:00	0	15.9165	10	Anonymous34	Anonymous49	Anonymous15	1	0	1	0	0	1	1	1.4329	70	Anonymous25	Anonymous17	Anonymous3	1	0	1	0	0	1	0	2.3667	30	Anonymous1	Anonymous2	Anonymous19	1	0	1	0	0	1	0	1.1989	90	Anonymous30	Anonymous28	Anonymous20
NoPayoff	0	0	0	1	1	2018-10-04 19:00:00	2018-10-04 19:03:00	0	32.0227	50	Anonymous7	Anonymous30	Anonymous18	1	0	1	1	1	0	1	0	90	Anonymous14	Anonymous3	Anonymous9	0	0	1	1	1	0	0	9.1722	30	Anonymous42	Anonymous46	Anonymous23	1	0	1	0	0	1	0	11.9891	10	Anonymous15	Anonymous39	Anonymous31
NoPayoff	1	1	1	0	0	2018-10-04 14:14:00	2018-10-04 14:17:00	1	38.29	50	Anonymous2	Anonymous8	Anonymous46	1	1	0	1	0	1	0	0	90	Anonymous27	Anonymous7	Anonymous17	0	1	0	1	0	1	1	0	30	Anonymous13	Anonymous28	Anonymous37	0	1	0	1	0	1	0	0	70	Anonymous32	Anonymous10	Anonymous15
NoPayoff	1	1	1	0	0	2018-10-04 17:47:00	2018-10-04 17:50:00	1	25.995	10	Anonymous43	Anonymous26	Anonymous25	1	1	0	1	1	0	0	0	90	Anonymous32	Anonymous31	Anonymous13	0	1	0	1	1	0	1	0	50	Anonymous42	Anonymous10	Anonymous1	0	1	0	1	1	0	1	0	30	Anonymous50	Anonymous45	Anonymous7
NoPayoff	1	1	1	0	0	2018-10-04 14:09:00	2018-10-04 14:12:00	1	7.7163	50	Anonymous19	Anonymous49	Anonymous50	1	1	1	1	1	1	0	16.5668	70	Anonymous15	Anonymous29	Anonymous3	1	1	0	1	0	1	1	4.4491	10	Anonymous35	Anonymous6	Anonymous47	1	1	0	1	0	1	0	4.33281	90	Anonymous14	Anonymous16	Anonymous26
NoPayoff	1	0	0	1	1	2018-10-04 14:12:00	2018-10-04 14:16:00	1	17.834	70	Anonymous40	Anonymous10	Anonymous31	1	1	0	0	0	0	0	2.037	30	Anonymous18	Anonymous22	Anonymous13	1	1	0	0	0	0	0	0	50	Anonymous28	Anonymous50	Anonymous48	0	1	0	0	0	0	1	6.43201	90	Anonymous8	Anonymous9	Anonymous27
NoPayoff	0	1	1	1	0	2018-10-04 14:50:00	2018-10-04 14:56:00	1	44.5383	70	Anonymous22	Anonymous12	Anonymous26	1	1	0	1	1	0	0	1.33333	90	Anonymous45	Anonymous9	Anonymous47	1	1	0	1	1	0	1	0	50	Anonymous24	Anonymous8	Anonymous6	0	1	0	1	1	0	1	0	30	Anonymous19	Anonymous41	Anonymous38
NoPayoff	0	0	1	1	1	2018-10-04 17:14:00	2018-10-04 17:17:00	0	44.5479	30	Anonymous40	Anonymous41	Anonymous50	1	0	1	1	1	0	1	0	50	Anonymous34	Anonymous1	Anonymous39	0	0	1	1	1	0	1	0	70	Anonymous20	Anonymous8	Anonymous12	0	0	1	1	1	0	1	0	90	Anonymous13	Anonymous35	Anonymous26
NoPayoff	1	0	1	0	1	2018-10-04 20:31:00	2018-10-04 20:35:00	1	11.9813	10	Anonymous19	Anonymous18	Anonymous32	1	1	0	1	1	0	0	4.534	70	Anonymous29	Anonymous41	Anonymous44	1	1	0	1	0	0	1	6.28633	50	Anonymous43	Anonymous37	Anonymous38	1	1	0	1	1	1	1	0	90	Anonymous31	Anonymous14	Anonymous3
NoPayoff	1	0	0	1	1	2018-10-04 17:26:00	2018-10-04 17:30:00	1	29.804	70	Anonymous17	Anonymous2	Anonymous21	1	1	1	0	1	1	1	0	90	Anonymous23	Anonymous3	Anonymous28	0	1	1	0	1	1	0	0	50	Anonymous32	Anonymous19	Anonymous45	0	1	1	0	1	1	1	0	10	Anonymous10	Anonymous46	Anonymous40
NoPayoff	1	1	1	0	0	2018-10-04 17:14:00	2018-10-04 17:18:00	0	14.9191	70	Anonymous41	Anonymous15	Anonymous45	1	0	0	1	1	1	0	0	90	Anonymous31	Anonymous39	Anonymous21	0	0	0	1	1	1	1	0	50	Anonymous8	Anonymous20	Anonymous36	0	0	0	1	1	1	1	0	30	Anonymous18	Anonymous28	Anonymous25
NoPayoff	1	1	1	0	0	2018-10-04 17:26:00	2018-10-04 17:30:00	0	30.3368	70	Anonymous46	Anonymous50	Anonymous10	1	0	1	1	1	0	1	2.3667	10	Anonymous28	Anonymous18	Anonymous49	1	0	1	1	1	0	1	0	50	Anonymous27	Anonymous31	Anonymous1	0	0	1	1	1	0	1	0	30	Anonymous32	Anonymous2	Anonymous36
NoPayoff	0	0	1	1	1	2018-10-04 18:10:00	2018-10-04 18:13:00	1	23.1539	70	Anonymous23	Anonymous2	Anonymous39	1	1	1	1	0	0	1	0	90	Anonymous30	Anonymous9	Anonymous1	0	1	1	1	0	0	1	0	50	Anonymous38	Anonymous11	Anonymous27	0	1	1	1	0	0	0	0	30	Anonymous24	Anonymous50	Anonymous40
NoPayoff	1	1	1	0	0	2018-10-04 17:20:00	2018-10-04 17:23:00	1	57.1012	30	Anonymous37	Anonymous32	Anonymous44	1	1	0	0	1	1	0	0	90	Anonymous24	Anonymous41	Anonymous39	0	1	0	0	1	1	0	0	70	Anonymous33	Anonymous11	Anonymous10	0	1	0	0	1	1	1	0	10	Anonymous13	Anonymous30	Anonymous28
NoPayoff	1	1	1	0	0	2018-10-04 18:20:00	2018-10-04 18:28:00	1	18.1741	10	Anonymous28	Anonymous33	Anonymous12	1	1	1	0	0	1	1	0	30	Anonymous5	Anonymous34	Anonymous35	0	1	1	0	0	1	0	0	90	Anonymous2	Anonymous30	Anonymous37	0	1	1	0	0	1	0	0	70	Anonymous18	Anonymous26	Anonymous31
NoPayoff	1	1	1	0	0	2018-10-04 14:27:00	2018-10-04 14:30:00	1	23.5449	30	Anonymous50	Anonymous22	Anonymous42	1	1	0	0	1	1	0	0	90	Anonymous7	Anonymous14	Anonymous49	0	1	0	0	1	1	0	0	70	Anonymous47	Anonymous32	Anonymous6	0	1	0	0	1	1	1	0	10	Anonymous12	Anonymous3	Anonymous48
NoPayoff	1	1	1	0	1	2018-10-04 19:46:00	2018-10-04 19:50:00	0	40.6766	70	Anonymous29	Anonymous25	Anonymous2	1	0	0	0	1	0	1	12.8458	30	Anonymous45	Anonymous9	Anonymous30	1	0	1	0	1	0	1	20.2633	50	Anonymous21	Anonymous43	Anonymous33	1	0	1	1	1	1	1	0	10	Anonymous7	Anonymous22	Anonymous26
NoPayoff	0	1	1	1	1	2018-10-04 17:18:00	2018-10-04 17:21:00	1	29.014	50	Anonymous12	Anonymous23	Anonymous18	1	1	0	1	1	1	0	0	10	Anonymous44	Anonymous46	Anonymous22	0	1	0	1	1	1	1	0	30	Anonymous50	Anonymous29	Anonymous28	0	1	0	1	1	1	1	0	70	Anonymous15	Anonymous13	Anonymous4
NoPayoff	1	0	1	1	1	2018-10-04 19:18:00	2018-10-04 19:22:00	1	45.634	10	Anonymous33	Anonymous49	Anonymous8	1	1	1	1	1	1	0	17.9686	30	Anonymous50	Anonymous23	Anonymous35	1	1	0	1	1	1	1	0	50	Anonymous26	Anonymous12	Anonymous38	0	1	0	1	1	1	1	0	70	Anonymous9	Anonymous3	Anonymous24
NoPayoff	0	1	1	1	1	2018-10-04 19:21:00	2018-10-04 19:25:00	1	46.607	90	Anonymous6	Anonymous13	Anonymous43	1	1	1	0	1	1	1	0	50	Anonymous18	Anonymous44	Anonymous48	0	1	1	0	1	1	0	0	10	Anonymous45	Anonymous38	Anonymous16	0	1	1	0	1	1	1	0	70	Anonymous49	Anonymous14	Anonymous37
NoPayoff	1	1	0	1	1	2018-10-04 17:17:00	2018-10-04 17:21:00	1	37.4977	70	Anonymous8	Anonymous45	Anonymous14	1	1	1	1	1	0	1	0	10	Anonymous49	Anonymous34	Anonymous1	0	1	1	1	1	0	1	0	30	Anonymous25	Anonymous28	Anonymous24	0	1	1	1	1	0	1	0	90	Anonymous7	Anonymous5	Anonymous40
NoPayoff	1	0	1	1	1	2018-10-04 17:23:00	2018-10-04 17:27:00	0	31.7591	30	Anonymous46	Anonymous44	Anonymous40	1	0	1	1	1	1	1	0	90	Anonymous14	Anonymous41	Anonymous21	0	0	1	1	1	1	1	0	10	Anonymous6	Anonymous45	Anonymous34	0	0	1	1	1	1	1	0	70	Anonymous7	Anonymous26	Anonymous11
NoPayoff	1	1	1	1	1	2018-10-04 17:35:00	2018-10-04 17:37:00	1	8.6872	10	Anonymous5	Anonymous16	Anonymous17	1	1	1	1	1	1	1	2.1523	90	Anonymous2	Anonymous33	Anonymous7	1	1	1	1	1	1	1	0	30	Anonymous39	Anonymous20	Anonymous40	0	1	1	1	1	1	1	0	50	Anonymous11	Anonymous24	Anonymous37
NoPayoff	1	1	1	1	1	2018-10-04 17:17:00	2018-10-04 17:20:00	1	14.5324	30	Anonymous7	Anonymous28	Anonymous20	1	1	1	1	1	1	1	0	90	Anonymous42	Anonymous29	Anonymous25	0	1	1	1	1	1	1	0	70	Anonymous19	Anonymous4	Anonymous48	0	1	1	1	1	1	1	0	10	Anonymous13	Anonymous12	Anonymous2
NoPayoff	1	1	1	1	1	2018-10-04 19:19:00	2018-10-04 19:24:00	1	43.5378	50	Anonymous44	Anonymous46	Anonymous24	1	1	1	1	1	1	1	0	90	Anonymous33	Anonymous10	Anonymous30	0	1	1	1	1	1	1	0	70	Anonymous12	Anonymous7	Anonymous5	0	1	1	1	1	1	1	0	10	Anonymous25	Anonymous47	Anonymous50
NoPayoff	1	1	1	1	1	2018-10-04 17:10:00	2018-10-04 17:13:00	1	18.3486	50	Anonymous42	Anonymous1	Anonymous46	1	1	1	1	1	1	1	0	10	Anonymous22	Anonymous40	Anonymous18	0	1	1	1	1	1	1	0	30	Anonymous13	Anonymous45	Anonymous41	0	1	1	1	1	1	1	0	90	Anonymous2	Anonymous26	Anonymous48
NoPayoff	1	1	1	1	1	2018-10-04 20:39:00	2018-10-04 20:43:00	1	35.5254	70	Anonymous50	Anonymous25	Anonymous24	1	1	1	1	1	1	1	0	10	Anonymous6	Anonymous19	Anonymous34	0	1	1	1	1	1	1	0	50	Anonymous26	Anonymous21	Anonymous18	0	1	1	1	1	1	1	0	90	Anonymous40	Anonymous9	Anonymous13
NoPayoff	1	1	1	1	1	2018-10-04 16:20:00	2018-10-04 16:23:00	1	14.27	70	Anonymous4	Anonymous43	Anonymous6	1	1	1	1	1	1	1	0	50	Anonymous32	Anonymous35	Anonymous40	0	1	1	1	1	1	1	0	90	Anonymous29	Anonymous14	Anonymous45	0	1	1	1	1	1	1	0	10	Anonymous18	Anonymous31	Anonymous13
NoPayoff	1	1	1	1	1	2018-10-04 17:12:00	2018-10-04 17:16:00	1	28.546	10	Anonymous22	Anonymous10	Anonymous17	1	1	1	1	1	1	1	0	90	Anonymous21	Anonymous27	Anonymous37	0	1	1	1	1	1	1	0	30	Anonymous40	Anonymous33	Anonymous19	0	1	1	1	1	1	1	0	70	Anonymous49	Anonymous12	Anonymous7
NoPayoff	1	1	1	1	1	2018-10-04 21:23:00	2018-10-04 21:27:00	1	43.4266	10	Anonymous45	Anonymous48	Anonymous46	1	1	1	1	0	1	1	27.8285	30	Anonymous38	Anonymous1	Anonymous17	1	1	1	1	1	1	1	0	50	Anonymous32	Anonymous9	Anonymous8	0	1	1	1	1	1	1	0	70	Anonymous35	Anonymous15	Anonymous29
NoPayoff	1	1	1	1	1	2018-10-04 19:58:00	2018-10-04 20:01:00	1	18.6351	70	Anonymous26	Anonymous27	Anonymous9	1	1	1	1	1	1	1	0	30	Anonymous24	Anonymous10	Anonymous19	0	1	1	1	1	1	1	0	10	Anonymous25	Anonymous20	Anonymous42	0	1	1	1	1	1	1	0	50	Anonymous39	Anonymous41	Anonymous29
NoPayoff	1	1	1	1	1	2018-10-04 17:25:00	2018-10-04 17:28:00	1	25.549	70	Anonymous32	Anonymous20	Anonymous37	1	1	1	1	1	1	1	0	30	Anonymous11	Anonymous28	Anonymous33	0	1	1	1	1	1	1	0	50	Anonymous12	Anonymous9	Anonymous27	0	1	1	1	1	1	1	0	10	Anonymous16	Anonymous31	Anonymous41
NoPayoff	1	1	1	1	1	2018-10-04 19:35:00	2018-10-04 19:38:00	1	35.768	70	Anonymous21	Anonymous22	Anonymous28	1	1	1	0	1	1	1	3.92101	90	Anonymous12	Anonymous40	Anonymous6	1	1	1	1	1	1	1	0	10	Anonymous10	Anonymous49	Anonymous42	0	1	1	1	1	1	1	0	50	Anonymous16	Anonymous2	Anonymous43
Payoff	0	0	0	0	0	2018-10-04 16:29:00	2018-10-04 16:31:00	0	22.698	50	Anonymous38	Anonymous45	Anonymous43	1	0	0	0	0	0	0	0	10	Anonymous32	Anonymous5	Anonymous10	0	0	0	0	0	0	0	0	90	Anonymous9	Anonymous19	Anonymous36	0	0	0	0	0	0	0	0	30	Anonymous33	Anonymous2	Anonymous27
Payoff	0	0	0	0	0	2018-10-04 17:13:00	2018-10-04 17:16:00	0	33.5717	50	Anonymous19	Anonymous2	Anonymous12	1	0	0	0	0	0	0	0	30	Anonymous36	Anonymous5	Anonymous44	0	0	0	0	0	0	0	0	10	Anonymous32	Anonymous25	Anonymous14	0	0	0	0	0	0	0	0	90	Anonymous3	Anonymous30	Anonymous23
Payoff	0	0	0	0	0	2018-10-04 17:12:00	2018-10-04 17:14:00	0	11.7002	70	Anonymous29	Anonymous31	Anonymous22	1	0	0	0	0	0	0	0	90	Anonymous7	Anonymous47	Anonymous30	0	0	0	0	0	0	0	0	10	Anonymous43	Anonymous13	Anonymous40	0	0	0	0	0	0	0	0	50	Anonymous6	Anonymous2	Anonymous19
Payoff	0	0	0	0	0	2018-10-04 14:20:00	2018-10-04 14:24:00	0	34.8486	10	Anonymous35	Anonymous38	Anonymous42	1	0	0	0	0	0	0	0	30	Anonymous33	Anonymous41	Anonymous19	0	0	0	0	0	0	0	0	50	Anonymous11	Anonymous26	Anonymous39	0	0	0	0	0	0	0	0	90	Anonymous50	Anonymous30	Anonymous49
Payoff	0	0	0	0	0	2018-10-04 16:41:00	2018-10-04 16:43:00	0	16.747	70	Anonymous39	Anonymous15	Anonymous31	1	0	0	0	0	0	0	0	90	Anonymous19	Anonymous16	Anonymous7	0	0	0	0	0	0	0	0	50	Anonymous9	Anonymous38	Anonymous40	0	0	0	0	0	0	0	0	30	Anonymous23	Anonymous45	Anonymous48
Payoff	0	0	0	0	0	2018-10-04 16:51:00	2018-10-04 16:55:00	0	61.8672	90	Anonymous26	Anonymous34	Anonymous20	1	0	0	0	0	0	0	0	30	Anonymous44	Anonymous43	Anonymous48	0	0	0	0	0	0	0	0	70	Anonymous39	Anonymous46	Anonymous3	0	0	0	0	0	0	0	0	10	Anonymous19	Anonymous22	Anonymous11
Payoff	0	0	0	0	0	2018-10-04 16:28:00	2018-10-04 16:31:00	0	15.7164	50	Anonymous45	Anonymous38	Anonymous37	1	0	0	0	0	0	0	0	70	Anonymous32	Anonymous49	Anonymous5	0	0	0	0	0	0	0	0	90	Anonymous30	Anonymous10	Anonymous29	0	0	0	0	0	0	0	0	30	Anonymous23	Anonymous2	Anonymous48
Payoff	0	0	0	0	0	2018-10-04 17:19:00	2018-10-04 17:22:00	0	18.013	10	Anonymous43	Anonymous45	Anonymous31	1	0	0	0	0	0	0	0	70	Anonymous9	Anonymous1	Anonymous41	0	0	0	0	0	0	0	0	30	Anonymous24	Anonymous26	Anonymous50	0	0	0	0	0	0	0	0	50	Anonymous7	Anonymous40	Anonymous18
Payoff	0	0	1	0	0	2018-10-05 02:46:00	2018-10-05 02:57:00	0	10.5166	10	Anonymous42	Anonymous9	Anonymous46	1	0	0	1	0	0	0	4.25	30	Anonymous24	Anonymous2	Anonymous38	1	0	0	1	0	0	1	0	50	Anonymous26	Anonymous48	Anonymous22	0	0	0	1	0	0	0	0	90	Anonymous31	Anonymous34	Anonymous3
Payoff	1	0	0	0	0	2018-10-04 16:37:00	2018-10-04 16:43:00	0	19.2637	30	Anonymous25	Anonymous28	Anonymous29	1	0	1	0	0	1	0	38.4213	90	Anonymous6	Anonymous40	Anonymous15	1	0	0	0	1	0	0	0	50	Anonymous30	Anonymous18	Anonymous23	0	0	0	0	1	0	1	0	10	Anonymous3	Anonymous21	Anonymous12
Payoff	0	0	1	0	0	2018-10-04 21:28:00	2018-10-04 21:32:00	1	23.124	50	Anonymous35	Anonymous18	Anonymous31	1	1	0	1	1	0	0	0	70	Anonymous13	Anonymous46	Anonymous11	0	1	0	1	1	0	0	17.716	10	Anonymous14	Anonymous38	Anonymous22	1	1	0	0	0	1	0	0	30	Anonymous15	Anonymous40	Anonymous34
Payoff	0	0	0	0	1	2018-10-04 16:18:00	2018-10-04 16:22:00	1	38.9453	90	Anonymous13	Anonymous24	Anonymous21	1	1	0	0	0	0	0	0	30	Anonymous50	Anonymous7	Anonymous19	0	1	0	0	0	0	0	0	10	Anonymous5	Anonymous22	Anonymous18	0	1	0	0	0	0	0	0	50	Anonymous20	Anonymous29	Anonymous4
Payoff	1	0	0	0	0	2018-10-04 18:47:00	2018-10-04 18:54:00	0	263.932	90	Anonymous31	Anonymous48	Anonymous39	1	0	1	0	0	0	1	0	10	Anonymous38	Anonymous24	Anonymous19	0	0	1	0	0	0	0	0	70	Anonymous22	Anonymous23	Anonymous44	0	0	1	0	0	0	0	0	50	Anonymous20	Anonymous34	Anonymous13
Payoff	1	0	0	0	0	2018-10-04 14:14:00	2018-10-04 14:21:00	0	35.2995	70	Anonymous2	Anonymous8	Anonymous46	1	0	1	0	0	0	1	0	10	Anonymous27	Anonymous7	Anonymous17	0	0	1	0	0	0	0	0	30	Anonymous13	Anonymous28	Anonymous37	0	0	1	0	0	0	0	0	90	Anonymous32	Anonymous10	Anonymous15
Payoff	0	0	0	1	1	2018-10-04 18:53:00	2018-10-04 18:57:00	1	66.9573	70	Anonymous1	Anonymous49	Anonymous44	1	1	0	0	0	1	0	0	10	Anonymous30	Anonymous42	Anonymous6	0	1	0	0	0	1	0	0	50	Anonymous31	Anonymous45	Anonymous38	0	1	0	0	0	1	0	0	30	Anonymous15	Anonymous32	Anonymous10
Payoff	0	1	1	0	0	2018-10-04 20:55:00	2018-10-04 20:58:00	0	18.213	90	Anonymous46	Anonymous36	Anonymous38	1	0	0	0	1	1	0	0	70	Anonymous16	Anonymous45	Anonymous33	0	0	0	0	1	1	0	0	10	Anonymous6	Anonymous35	Anonymous39	0	0	0	0	1	1	1	0	30	Anonymous3	Anonymous26	Anonymous13
Payoff	1	1	0	0	0	2018-10-04 16:19:00	2018-10-04 16:23:00	0	41.2916	90	Anonymous20	Anonymous11	Anonymous38	1	0	1	0	1	0	1	0	10	Anonymous16	Anonymous34	Anonymous14	0	0	1	0	1	0	0	0	70	Anonymous22	Anonymous37	Anonymous43	0	0	1	0	1	0	1	0	30	Anonymous35	Anonymous31	Anonymous28
Payoff	1	1	0	0	0	2018-10-04 18:29:00	2018-10-04 18:32:00	1	41.974	10	Anonymous38	Anonymous13	Anonymous49	1	1	1	0	0	0	1	0	30	Anonymous25	Anonymous34	Anonymous27	0	1	1	0	0	0	0	0	70	Anonymous32	Anonymous21	Anonymous23	0	1	1	0	0	0	0	0	90	Anonymous33	Anonymous43	Anonymous17
Payoff	1	1	0	0	0	2018-10-04 16:14:00	2018-10-04 16:17:00	1	25.6601	30	Anonymous27	Anonymous31	Anonymous1	1	1	1	0	0	0	1	0	10	Anonymous16	Anonymous50	Anonymous44	0	1	1	0	0	0	0	0	70	Anonymous38	Anonymous22	Anonymous47	0	1	1	0	0	0	0	0	50	Anonymous5	Anonymous39	Anonymous46
Payoff	1	1	0	0	0	2018-10-04 16:21:00	2018-10-04 16:25:00	1	32.567	30	Anonymous50	Anonymous3	Anonymous2	1	1	0	1	0	1	0	4.722	90	Anonymous25	Anonymous34	Anonymous22	1	1	0	1	0	0	1	0	10	Anonymous8	Anonymous7	Anonymous19	0	1	0	1	0	0	0	0	70	Anonymous30	Anonymous44	Anonymous28
Payoff	0	0	0	1	1	2018-10-04 16:04:00	2018-10-04 16:08:00	0	54.6908	50	Anonymous18	Anonymous5	Anonymous40	1	0	0	1	0	0	0	9.9225	30	Anonymous7	Anonymous20	Anonymous9	1	0	0	0	0	0	0	0	10	Anonymous6	Anonymous44	Anonymous26	0	0	0	0	0	0	1	8.3636	70	Anonymous38	Anonymous2	Anonymous1
Payoff	0	0	0	1	1	2018-10-04 17:16:00	2018-10-04 17:19:00	0	34.109	50	Anonymous4	Anonymous50	Anonymous30	1	0	1	1	0	0	1	0	70	Anonymous28	Anonymous23	Anonymous42	0	0	1	1	0	0	1	0	90	Anonymous13	Anonymous5	Anonymous25	0	0	1	1	0	0	0	0	30	Anonymous33	Anonymous48	Anonymous36
Payoff	1	0	0	1	0	2018-10-04 17:56:00	2018-10-04 17:59:00	0	25.176	50	Anonymous3	Anonymous31	Anonymous5	1	0	1	0	0	1	1	0	70	Anonymous36	Anonymous21	Anonymous48	0	0	1	0	0	1	0	0	90	Anonymous24	Anonymous20	Anonymous25	0	0	1	0	0	1	0	0	30	Anonymous22	Anonymous23	Anonymous47
Payoff	1	1	0	0	0	2018-10-04 14:37:00	2018-10-04 14:40:00	0	28.333	70	Anonymous28	Anonymous50	Anonymous24	1	0	0	1	1	1	0	0	90	Anonymous4	Anonymous10	Anonymous30	0	0	0	1	1	1	1	0	10	Anonymous38	Anonymous26	Anonymous43	0	0	0	1	1	1	0	15.716	50	Anonymous22	Anonymous46	Anonymous34
Payoff	0	1	1	0	0	2018-10-04 14:24:00	2018-10-04 14:27:00	1	43.709	30	Anonymous28	Anonymous5	Anonymous9	1	1	0	0	1	0	0	0	10	Anonymous20	Anonymous16	Anonymous32	0	1	0	0	1	0	0	0	90	Anonymous37	Anonymous36	Anonymous7	0	1	0	0	1	0	1	0	50	Anonymous12	Anonymous30	Anonymous26
Payoff	0	1	1	0	0	2018-10-04 14:23:00	2018-10-04 14:26:00	0	22.3002	10	Anonymous7	Anonymous12	Anonymous22	1	0	1	0	1	0	1	0	50	Anonymous34	Anonymous6	Anonymous18	0	0	1	0	1	0	0	0	70	Anonymous42	Anonymous48	Anonymous45	0	0	1	0	1	0	1	0	30	Anonymous36	Anonymous2	Anonymous14
Payoff	1	0	1	1	0	2018-10-04 14:34:00	2018-10-04 14:38:00	1	11.028	10	Anonymous9	Anonymous3	Anonymous20	1	1	1	0	1	0	1	1.51867	50	Anonymous24	Anonymous36	Anonymous48	1	1	1	0	1	0	0	1	90	Anonymous6	Anonymous19	Anonymous25	1	1	1	0	1	0	1	1.66667	70	Anonymous47	Anonymous30	Anonymous43
Payoff	0	1	1	0	1	2018-10-05 14:41:00	2018-10-05 14:45:00	1	10.9521	50	Anonymous30	Anonymous6	Anonymous10	1	1	1	0	0	1	1	1.4865	90	Anonymous17	Anonymous11	Anonymous28	1	1	1	0	0	1	0	1.1841	70	Anonymous49	Anonymous2	Anonymous21	1	1	1	0	0	1	0	0.950302	10	Anonymous31	Anonymous18	Anonymous5
Payoff	0	0	1	1	1	2018-10-04 16:10:00	2018-10-04 16:13:00	1	13.4971	90	Anonymous17	Anonymous44	Anonymous41	1	1	0	0	1	1	0	0	10	Anonymous12	Anonymous6	Anonymous2	0	1	0	0	1	1	0	0	30	Anonymous31	Anonymous27	Anonymous25	0	1	0	0	1	1	1	0	50	Anonymous45	Anonymous15	Anonymous39
Payoff	1	1	1	0	0	2018-10-04 14:36:00	2018-10-04 14:39:00	0	47.7252	70	Anonymous33	Anonymous34	Anonymous20	1	0	1	1	0	1	1	0	50	Anonymous48	Anonymous8	Anonymous19	0	0	1	1	0	1	1	0	30	Anonymous17	Anonymous6	Anonymous43	0	0	1	1	0	1	0	0	90	Anonymous35	Anonymous16	Anonymous22
Payoff	1	1	1	0	0	2018-10-04 16:10:00	2018-10-04 16:12:00	0	14.7844	70	Anonymous41	Anonymous20	Anonymous16	1	0	1	1	0	1	1	0	50	Anonymous26	Anonymous30	Anonymous34	0	0	1	1	0	1	1	0	30	Anonymous47	Anonymous29	Anonymous8	0	0	1	1	0	1	0	0	90	Anonymous28	Anonymous5	Anonymous35
Payoff	1	1	1	0	0	2018-10-04 15:05:00	2018-10-04 15:08:00	0	35.9309	70	Anonymous50	Anonymous7	Anonymous34	1	0	1	0	1	1	1	0	30	Anonymous9	Anonymous11	Anonymous47	0	0	1	0	1	1	0	0	90	Anonymous25	Anonymous23	Anonymous37	0	0	1	0	1	1	1	0	50	Anonymous30	Anonymous12	Anonymous28
Payoff	1	1	1	0	0	2018-10-04 18:19:00	2018-10-04 18:22:00	1	20.481	50	Anonymous38	Anonymous20	Anonymous2	1	1	0	0	1	1	0	0	90	Anonymous37	Anonymous10	Anonymous12	0	1	0	0	1	1	0	7.05	70	Anonymous36	Anonymous4	Anonymous7	1	1	0	0	1	1	1	0	30	Anonymous11	Anonymous13	Anonymous29
Payoff	1	1	1	0	0	2018-10-04 18:15:00	2018-10-04 18:20:00	1	32.8704	50	Anonymous9	Anonymous7	Anonymous28	1	1	1	0	0	1	1	22.9382	30	Anonymous20	Anonymous47	Anonymous48	1	1	1	0	0	1	0	15.6095	70	Anonymous49	Anonymous23	Anonymous14	1	1	1	0	0	1	0	0	90	Anonymous31	Anonymous10	Anonymous22
Payoff	0	1	1	0	1	2018-10-04 17:16:00	2018-10-04 17:20:00	1	63.9463	50	Anonymous49	Anonymous32	Anonymous2	1	1	0	0	1	1	0	0	10	Anonymous10	Anonymous22	Anonymous5	0	1	0	0	1	1	0	0	70	Anonymous42	Anonymous37	Anonymous45	0	1	0	0	1	1	1	0	30	Anonymous19	Anonymous50	Anonymous17
Payoff	1	1	1	0	0	2018-10-04 17:32:00	2018-10-04 17:36:00	0	64.1003	70	Anonymous24	Anonymous45	Anonymous12	1	0	1	1	1	1	0	17.1387	90	Anonymous19	Anonymous11	Anonymous35	1	0	0	1	1	1	1	0	50	Anonymous42	Anonymous14	Anonymous7	0	0	0	1	1	1	1	0	10	Anonymous27	Anonymous4	Anonymous40
Payoff	1	1	0	1	1	2018-10-04 19:15:00	2018-10-04 19:18:00	0	21.179	50	Anonymous47	Anonymous2	Anonymous21	1	0	1	1	1	1	1	0	90	Anonymous44	Anonymous13	Anonymous11	0	0	1	1	1	1	1	0	30	Anonymous32	Anonymous28	Anonymous10	0	0	1	1	1	1	1	0	10	Anonymous46	Anonymous5	Anonymous27
Payoff	1	1	1	0	1	2018-10-04 17:34:00	2018-10-04 17:37:00	1	21.0126	10	Anonymous2	Anonymous45	Anonymous6	1	1	0	1	1	1	0	0	70	Anonymous47	Anonymous39	Anonymous12	0	1	0	1	1	1	1	0	30	Anonymous44	Anonymous42	Anonymous38	0	1	0	1	1	1	1	0	50	Anonymous41	Anonymous35	Anonymous1
Payoff	1	0	1	1	1	2018-10-05 04:59:00	2018-10-05 05:03:00	0	6.4879	30	Anonymous13	Anonymous47	Anonymous49	1	0	1	1	1	1	1	0	70	Anonymous1	Anonymous25	Anonymous42	0	0	1	1	1	1	1	0	50	Anonymous28	Anonymous5	Anonymous35	0	0	1	1	1	1	1	0	90	Anonymous45	Anonymous7	Anonymous26
Payoff	1	1	1	0	1	2018-10-05 02:51:00	2018-10-05 02:55:00	0	17.12	70	Anonymous41	Anonymous19	Anonymous43	1	0	1	0	0	1	1	70.44	10	Anonymous14	Anonymous34	Anonymous15	1	0	1	1	1	1	1	2.73	90	Anonymous44	Anonymous36	Anonymous3	1	0	1	1	1	1	1	1.21899	50	Anonymous24	Anonymous11	Anonymous18
Payoff	0	1	1	1	1	2018-10-04 16:16:00	2018-10-04 16:24:00	1	35.695	90	Anonymous45	Anonymous35	Anonymous4	1	1	0	1	1	1	0	0	10	Anonymous25	Anonymous44	Anonymous22	0	1	0	1	1	1	1	0	30	Anonymous36	Anonymous34	Anonymous20	0	1	0	1	1	1	1	0	50	Anonymous31	Anonymous8	Anonymous10
Payoff	1	1	1	1	1	2018-10-04 16:54:00	2018-10-04 16:59:00	1	52.416	10	Anonymous9	Anonymous14	Anonymous38	1	1	1	1	1	1	1	0	30	Anonymous50	Anonymous5	Anonymous42	0	1	1	1	1	1	1	0	70	Anonymous40	Anonymous8	Anonymous41	0	1	1	1	1	1	1	0	90	Anonymous11	Anonymous6	Anonymous47
Payoff	1	1	1	1	1	2018-10-04 17:51:00	2018-10-04 17:54:00	1	24.1983	50	Anonymous43	Anonymous3	Anonymous33	1	1	1	1	1	1	1	0	10	Anonymous48	Anonymous18	Anonymous26	0	1	1	1	1	1	1	0	70	Anonymous10	Anonymous35	Anonymous5	0	1	1	1	1	1	1	0	30	Anonymous28	Anonymous23	Anonymous37
Payoff	1	1	1	1	1	2018-10-04 17:46:00	2018-10-04 17:49:00	1	17.083	10	Anonymous16	Anonymous6	Anonymous40	1	1	1	1	1	1	1	0	90	Anonymous19	Anonymous28	Anonymous27	0	1	1	1	1	1	1	0	70	Anonymous12	Anonymous20	Anonymous48	0	1	1	1	1	1	1	0	50	Anonymous39	Anonymous41	Anonymous47
Payoff	1	1	1	1	1	2018-10-04 16:31:00	2018-10-04 16:35:00	1	40.66	90	Anonymous7	Anonymous50	Anonymous29	1	1	1	1	1	1	1	0	10	Anonymous25	Anonymous20	Anonymous18	0	1	1	1	1	1	1	0	70	Anonymous8	Anonymous28	Anonymous19	0	1	1	1	1	1	1	0	50	Anonymous31	Anonymous35	Anonymous45
Payoff	1	1	1	1	1	2018-10-04 15:17:00	2018-10-04 15:20:00	1	18.749	10	Anonymous50	Anonymous13	Anonymous8	1	1	1	1	1	1	1	0	90	Anonymous35	Anonymous25	Anonymous18	0	1	1	1	1	1	1	0	70	Anonymous44	Anonymous5	Anonymous22	0	1	1	1	1	1	1	0	30	Anonymous23	Anonymous38	Anonymous30
Payoff	1	1	1	1	1	2018-10-04 17:54:00	2018-10-04 17:57:00	1	34.1534	30	Anonymous41	Anonymous40	Anonymous31	1	1	1	1	1	1	1	0	70	Anonymous2	Anonymous46	Anonymous44	0	1	1	1	1	1	1	0	90	Anonymous43	Anonymous22	Anonymous32	0	1	1	1	1	1	1	0	50	Anonymous30	Anonymous13	Anonymous24
Payoff	1	1	1	1	1	2018-10-04 22:23:00	2018-10-04 22:26:00	1	23.788	70	Anonymous4	Anonymous47	Anonymous49	1	1	1	1	1	1	1	0	50	Anonymous13	Anonymous29	Anonymous31	0	1	1	1	1	1	1	0	90	Anonymous25	Anonymous40	Anonymous11	0	1	1	1	1	1	1	0	30	Anonymous12	Anonymous8	Anonymous19
[truncated: 73 more columns]
