# Supplementary material for: Risk of Injury in Moral Dilemmas With Autonomous Vehicles
Source: Front Robot AI. 2021 Jan 20;7:572529. doi: 10.3389/frobt.2020.572529 (PMC8239464; doi:10.3389/frobt.2020.572529)
Supplement: Supplementary file 2 [file Table2.XLSX]

## Sheet: Exp2_Supp
decision_maker	strategy	participant_wall10_10	participant_wall10_50	participant_wall10_90	participant_wall50_10	participant_wall50_50	participant_wall50_90	participant_wall90_10	participant_wall90_50	participant_wall90_90	start_date	end_date	participant_wall1	participant_time1	uncertainty1	pedestrians_uncertainty1	other1_name1	other2_name1	other3_name1	programmed_agent1	agent_decision1_1	agent_decision2_1	agent_decision3_1	agent_decision4_1	agent_decision5_1	agent_decision6_1	agent_decision7_1	agent_decision8_1	agent_decision9_1	participant_wall2	participant_time2	uncertainty2	pedestrians_uncertainty2	other1_name2	other2_name2	other3_name2	programmed_agent2	agent_decision1_2	agent_decision2_2	agent_decision3_2	agent_decision4_2	agent_decision5_2	agent_decision6_2	agent_decision7_2	agent_decision8_2	agent_decision9_2	participant_wall3	participant_time3	uncertainty3
Agent	Utilitarian	1	1	1	1	1	1	1	1	1	2020-01-07 09:31:00	2020-01-07 09:37:00	1	11.4432	50	10	Anonymous17	Anonymous48	Anonymous11	1	1	1	1	1	1	1	1	1	1	1	0	90	90	Anonymous38	Anonymous16	Anonymous24	0	1	1	1	1	1	1	1	1	1	1	0	50
Agent	Utilitarian	0	1	1	0	0	1	0	0	0	2020-01-07 12:59:00	2020-01-07 13:04:00	1	29.3512	10	90	Anonymous34	Anonymous50	Anonymous47	1	1	1	0	0	0	1	0	0	0	1	0	10	50	Anonymous32	Anonymous2	Anonymous41	0	1	1	0	0	0	1	0	0	0	0	0	90
Manufacturer	NonUtilitar	1	1	1	0	1	1	0	1	1	2020-01-07 08:42:00	2020-01-07 08:47:00	1	24.3004	10	10	Anonymous24	Anonymous46	Anonymous36	1	1	1	1	1	0	0	1	1	1	1	0	90	90	Anonymous39	Anonymous20	Anonymous23	0	1	1	1	1	0	0	1	1	1	1	0	50
Manufacturer	Neutral	1	1	1	1	0	1	0	0	1	2020-01-07 14:47:00	2020-01-07 14:53:00	0	48.013	50	50	Anonymous24	Anonymous40	Anonymous1	1	0	1	1	0	0	1	1	0	0	1	1.814	10	10	Anonymous30	Anonymous13	Anonymous8	1	0	1	1	0	0	1	1	0	0	1	1.80901	10
Agent	Utilitarian	0	1	0	0	0	0	0	0	1	2020-01-07 09:38:00	2020-01-07 09:46:00	0	14.8483	10	90	Anonymous31	Anonymous24	Anonymous50	1	0	0	0	0	0	0	1	0	1	0	0	90	10	Anonymous35	Anonymous33	Anonymous26	0	0	0	0	0	0	0	1	0	1	0	0	50
Manufacturer	Utilitarian	1	1	0	0	1	1	0	0	1	2020-01-07 09:43:00	2020-01-07 09:48:00	1	19.155	10	10	Anonymous50	Anonymous16	Anonymous45	1	1	1	0	0	0	1	0	0	1	1	4.695	10	50	Anonymous2	Anonymous28	Anonymous20	1	1	1	0	0	0	1	0	0	1	0	0	50
Manufacturer	NonUtilitar	1	1	1	0	1	1	0	0	1	2020-01-07 05:34:00	2020-01-07 05:39:00	1	25.1445	10	10	Anonymous34	Anonymous4	Anonymous19	1	1	0	1	1	1	0	1	1	0	0	0	90	50	Anonymous32	Anonymous43	Anonymous25	0	1	0	1	1	1	0	1	1	0	1	0	10
Manufacturer	Utilitarian	1	0	0	0	1	0	1	1	0	2020-01-07 07:29:00	2020-01-07 07:42:00	1	26.704	90	10	Anonymous37	Anonymous27	Anonymous7	1	1	0	0	1	0	0	1	1	0	0	1.526	50	90	Anonymous28	Anonymous50	Anonymous33	1	1	0	0	1	0	0	1	1	0	0	1.32602	50
Manufacturer	Neutral	1	1	0	1	1	1	1	0	1	2020-01-07 14:36:00	2020-01-07 14:42:00	1	26.233	90	10	Anonymous9	Anonymous22	Anonymous42	1	1	0	0	0	1	0	1	1	0	1	7.99133	10	50	Anonymous1	Anonymous25	Anonymous7	1	1	1	0	0	1	0	1	1	0	0	0	10
Agent	Neutral	0	0	0	1	0	0	1	0	1	2020-01-07 09:39:00	2020-01-07 09:52:00	0	77.3023	10	10	Anonymous22	Anonymous36	Anonymous29	1	0	0	0	0	1	0	1	1	0	0	15.06	50	50	Anonymous14	Anonymous27	Anonymous50	1	0	0	0	0	1	0	1	1	0	0	2.26797	90
Manufacturer	NonUtilitar	1	0	0	1	0	0	1	0	0	2020-01-07 09:57:00	2020-01-07 10:15:00	0	25.1327	10	50	Anonymous22	Anonymous13	Anonymous4	1	0	1	0	0	0	0	1	1	0	1	2.08279	90	10	Anonymous11	Anonymous29	Anonymous7	1	0	1	0	0	0	0	1	1	0	0	0	50
Manufacturer	NonUtilitar	1	1	1	0	0	1	0	0	0	2020-01-07 20:25:00	2020-01-07 20:30:00	0	22.2491	90	90	Anonymous15	Anonymous13	Anonymous16	1	0	0	1	0	1	0	0	1	1	0	0	90	50	Anonymous38	Anonymous3	Anonymous41	0	0	0	1	0	1	0	0	1	1	1	0	10
Agent	NonUtilitar	1	1	1	1	1	1	0	1	1	2020-01-07 06:38:00	2020-01-07 06:43:00	0	51.943	90	10	Anonymous47	Anonymous11	Anonymous10	1	0	1	1	1	1	1	1	1	1	1	0	90	90	Anonymous34	Anonymous2	Anonymous19	0	0	1	1	1	1	1	1	1	1	1	0	90
Manufacturer	Utilitarian	1	1	1	0	0	1	0	0	0	2020-01-07 09:34:00	2020-01-07 09:38:00	1	32.728	10	10	Anonymous34	Anonymous40	Anonymous17	1	1	1	0	0	0	1	1	0	0	1	0	50	90	Anonymous38	Anonymous10	Anonymous23	0	1	1	0	0	0	1	1	0	0	0	0	90
Manufacturer	Utilitarian	1	1	1	1	1	1	0	0	1	2020-01-07 08:42:00	2020-01-07 08:47:00	1	27.3847	10	10	Anonymous39	Anonymous8	Anonymous38	1	1	1	1	1	0	1	1	1	0	1	0	50	50	Anonymous49	Anonymous47	Anonymous6	0	1	1	1	1	0	1	1	1	0	1	0	90
Manufacturer	Neutral	0	1	0	0	0	0	0	0	0	2020-01-07 10:13:00	2020-01-07 10:35:00	0	250.183	90	10	Anonymous21	Anonymous20	Anonymous47	1	0	0	0	1	0	0	0	0	0	0	0	10	10	Anonymous8	Anonymous11	Anonymous29	0	0	0	0	1	0	0	0	0	0	0	0	90
Manufacturer	Utilitarian	1	1	1	0	1	1	0	0	1	2020-01-07 09:39:00	2020-01-07 09:44:00	1	66.2116	10	10	Anonymous33	Anonymous42	Anonymous11	1	1	1	0	1	1	1	0	1	0	1	0	10	90	Anonymous26	Anonymous5	Anonymous10	0	1	1	0	1	1	1	0	1	0	0	0	90
Manufacturer	Utilitarian	1	1	1	0	1	1	0	1	1	2020-01-07 09:49:00	2020-01-07 09:54:00	1	24.9657	10	50	Anonymous32	Anonymous16	Anonymous9	1	1	1	0	1	1	1	1	0	1	1	0	90	90	Anonymous24	Anonymous25	Anonymous11	0	1	1	0	1	1	1	1	0	1	0	0	50
Manufacturer	NonUtilitar	1	1	1	0	1	1	0	0	1	2020-01-07 10:07:00	2020-01-07 10:12:00	1	35.3166	50	90	Anonymous33	Anonymous46	Anonymous1	1	1	1	0	1	1	1	0	0	1	1	0	10	10	Anonymous37	Anonymous36	Anonymous18	0	1	1	0	1	1	1	0	0	1	0	0	50
Agent	Neutral	1	1	1	1	1	1	1	1	1	2020-01-07 10:59:00	2020-01-07 11:05:00	1	29.7512	50	10	Anonymous49	Anonymous45	Anonymous3	1	1	1	1	1	1	1	1	1	1	1	0	10	90	Anonymous31	Anonymous9	Anonymous17	0	1	1	1	1	1	1	1	1	1	1	0	90
Agent	NonUtilitar	1	1	1	0	1	1	0	1	1	2020-01-07 10:17:00	2020-01-07 10:22:00	1	21.3504	10	90	Anonymous22	Anonymous49	Anonymous8	1	1	1	1	1	1	1	0	1	0	1	0	10	10	Anonymous17	Anonymous37	Anonymous46	0	1	1	1	1	1	1	0	1	0	1	0	50
Agent	Neutral	0	0	0	0	0	0	0	0	0	2020-01-07 16:48:00	2020-01-07 16:54:00	0	39.9391	10	90	Anonymous9	Anonymous15	Anonymous1	1	0	0	0	0	0	0	0	0	0	0	0	90	50	Anonymous31	Anonymous13	Anonymous28	0	0	0	0	0	0	0	0	0	0	0	0	50
Agent	Neutral	0	0	0	0	0	1	1	1	0	2020-01-07 10:05:00	2020-01-07 10:41:00	0	19.0013	50	10	Anonymous37	Anonymous32	Anonymous31	1	0	1	0	1	1	0	0	0	0	1	0	90	50	Anonymous6	Anonymous10	Anonymous21	0	0	1	0	1	1	0	0	0	0	0	0	90
Agent	Neutral	1	1	1	0	0	0	0	0	0	2020-01-07 10:25:00	2020-01-07 10:30:00	0	35.869	90	90	Anonymous41	Anonymous35	Anonymous46	1	0	0	0	0	0	1	0	1	1	0	0	50	90	Anonymous6	Anonymous5	Anonymous21	0	0	0	0	0	0	1	0	1	1	0	0	50
Agent	Neutral	1	1	1	0	1	1	0	0	0	2020-01-07 10:20:00	2020-01-07 10:29:00	1	24.0479	10	50	Anonymous23	Anonymous32	Anonymous18	1	1	0	0	0	0	1	1	1	1	0	0	90	90	Anonymous44	Anonymous31	Anonymous24	0	1	0	0	0	0	1	1	1	1	0	0	90
Manufacturer	Neutral	1	1	1	1	1	1	0	1	1	2020-01-07 08:35:00	2020-01-07 08:40:00	1	38.74	10	90	Anonymous44	Anonymous12	Anonymous11	1	1	1	1	1	1	1	1	1	1	1	0	50	10	Anonymous21	Anonymous49	Anonymous26	0	1	1	1	1	1	1	1	1	1	1	13.0923	90
Agent	NonUtilitar	0	1	1	0	0	0	0	0	0	2020-01-07 08:31:00	2020-01-07 08:36:00	0	19.6994	50	90	Anonymous3	Anonymous13	Anonymous4	1	0	1	0	0	0	0	1	0	0	1	0	10	90	Anonymous8	Anonymous48	Anonymous38	0	0	1	0	0	0	0	1	0	0	0	0	50
Manufacturer	Neutral	0	0	0	0	0	0	0	0	0	2020-01-07 09:08:00	2020-01-07 09:13:00	0	27.678	10	10	Anonymous13	Anonymous46	Anonymous15	1	0	0	0	0	0	0	0	0	0	0	0	50	50	Anonymous22	Anonymous44	Anonymous5	0	0	0	0	0	0	0	0	0	0	0	0	50
Agent	NonUtilitar	0	1	1	0	0	1	0	0	0	2020-01-07 09:46:00	2020-01-07 10:00:00	0	23.2004	90	50	Anonymous2	Anonymous35	Anonymous31	1	0	0	1	0	1	1	0	0	0	0	0	90	90	Anonymous37	Anonymous12	Anonymous7	0	0	0	1	0	1	1	0	0	0	1	0	10
Agent	Utilitarian	1	1	1	1	1	1	1	1	1	2020-01-07 08:45:00	2020-01-07 08:52:00	1	41.0421	90	50	Anonymous30	Anonymous32	Anonymous44	1	1	1	1	1	1	1	1	1	1	1	2.48386	90	90	Anonymous5	Anonymous34	Anonymous15	1	1	1	1	1	1	1	1	1	1	1	0	50
Manufacturer	Utilitarian	1	1	1	0	1	1	0	0	1	2020-01-07 10:30:00	2020-01-07 10:37:00	1	31.047	50	90	Anonymous21	Anonymous13	Anonymous40	1	1	0	1	0	0	1	1	1	1	0	0	50	10	Anonymous41	Anonymous6	Anonymous24	0	1	0	1	0	0	1	1	1	1	1	5.604	10
Agent	Utilitarian	1	0	1	0	1	0	0	0	1	2020-01-07 11:22:00	2020-01-07 11:30:00	0	32.663	10	50	Anonymous41	Anonymous40	Anonymous45	1	0	1	0	0	1	1	0	0	1	1	0	10	90	Anonymous36	Anonymous3	Anonymous19	0	0	1	0	0	1	1	0	0	1	0	0	90
Agent	Utilitarian	1	1	1	0	0	1	0	0	0	2020-01-07 09:41:00	2020-01-07 09:46:00	0	24.3824	50	10	Anonymous13	Anonymous34	Anonymous4	1	0	0	0	1	1	1	0	0	1	0	0	50	50	Anonymous18	Anonymous44	Anonymous6	0	0	0	0	1	1	1	0	0	1	0	5.35502	90
Manufacturer	Utilitarian	0	1	0	1	1	1	0	0	0	2020-01-07 07:36:00	2020-01-07 07:42:00	0	11.2562	90	50	Anonymous42	Anonymous50	Anonymous34	1	0	1	0	1	0	1	0	1	0	1	1.45069	10	50	Anonymous46	Anonymous4	Anonymous47	1	0	1	0	1	0	1	0	1	0	0	3.31923	10
Agent	NonUtilitar	0	1	1	0	0	0	0	0	0	2020-01-07 09:34:00	2020-01-07 09:42:00	0	113.858	90	10	Anonymous17	Anonymous4	Anonymous41	1	0	1	0	0	0	1	0	0	0	1	0	10	90	Anonymous23	Anonymous30	Anonymous9	0	0	1	0	0	0	1	0	0	0	0	0	50
Manufacturer	Utilitarian	1	1	1	0	1	1	0	0	1	2020-01-07 10:01:00	2020-01-07 10:07:00	1	22.333	90	90	Anonymous48	Anonymous41	Anonymous23	1	1	0	0	1	1	1	0	1	1	0	0	50	10	Anonymous34	Anonymous32	Anonymous36	0	1	0	0	1	1	1	0	1	1	0	0	90
Manufacturer	Utilitarian	0	1	0	1	1	0	1	0	1	2020-01-07 14:51:00	2020-01-07 14:56:00	1	32.655	50	10	Anonymous47	Anonymous45	Anonymous35	1	1	0	0	1	0	0	1	1	1	0	1.754	90	50	Anonymous48	Anonymous11	Anonymous4	1	1	0	0	1	0	0	1	1	1	0	1.71333	10
Agent	Neutral	1	1	1	0	1	1	0	0	1	2020-01-07 09:36:00	2020-01-07 09:41:00	1	25.442	10	90	Anonymous31	Anonymous13	Anonymous25	1	1	0	0	1	0	1	1	1	1	0	0	90	50	Anonymous43	Anonymous6	Anonymous17	0	1	0	0	1	0	1	1	1	1	0	0	90
Agent	Neutral	1	1	1	0	1	1	0	0	1	2020-01-07 08:51:00	2020-01-07 09:00:00	1	66.7721	50	50	Anonymous13	Anonymous16	Anonymous40	1	1	1	1	1	0	1	0	0	1	1	0	50	90	Anonymous48	Anonymous41	Anonymous20	0	1	1	1	1	0	1	0	0	1	1	2.7312	10
Manufacturer	Utilitarian	1	1	1	1	0	1	1	0	1	2020-01-07 15:05:00	2020-01-07 15:17:00	1	31.988	90	90	Anonymous19	Anonymous15	Anonymous26	1	1	1	1	0	1	0	1	1	1	1	3.826	50	90	Anonymous9	Anonymous13	Anonymous41	1	1	1	1	0	1	0	1	1	1	1	1.63501	90
Agent	Neutral	1	1	1	0	1	1	0	0	1	2020-01-07 11:15:00	2020-01-07 11:20:00	0	16.6109	50	10	Anonymous10	Anonymous31	Anonymous20	1	0	1	1	1	1	0	0	1	1	1	0	10	90	Anonymous46	Anonymous21	Anonymous32	0	0	1	1	1	1	0	0	1	1	1	0	10
Manufacturer	Neutral	1	1	1	0	1	1	0	1	1	2020-01-07 09:14:00	2020-01-07 09:19:00	1	30.2047	50	50	Anonymous31	Anonymous40	Anonymous34	1	1	1	1	0	1	0	1	1	1	1	0	10	50	Anonymous27	Anonymous10	Anonymous33	0	1	1	1	0	1	0	1	1	1	1	0	50
Manufacturer	Utilitarian	0	0	0	0	1	0	1	1	1	2020-01-07 14:57:00	2020-01-07 15:04:00	1	23.435	90	50	Anonymous34	Anonymous29	Anonymous15	1	1	0	1	0	0	0	1	1	0	0	1.586	50	10	Anonymous24	Anonymous14	Anonymous23	1	1	0	1	0	0	0	1	1	0	1	1.51599	50
Agent	Utilitarian	1	0	1	1	1	1	1	1	1	2020-01-07 14:55:00	2020-01-07 15:05:00	1	18.7987	90	90	Anonymous49	Anonymous27	Anonymous38	1	1	1	1	1	0	1	1	1	1	1	1.601	50	90	Anonymous46	Anonymous30	Anonymous35	1	1	1	1	1	0	1	1	1	1	1	2.376	10
Agent	Utilitarian	1	0	1	1	1	0	0	1	1	2020-01-07 14:48:00	2020-01-07 14:55:00	0	37.2007	10	50	Anonymous39	Anonymous34	Anonymous13	1	0	1	0	1	0	1	0	1	1	1	1.67101	90	90	Anonymous37	Anonymous21	Anonymous12	1	0	1	0	1	0	1	0	1	1	0	1.369	90
Agent	Utilitarian	1	0	1	1	0	1	0	0	1	2020-01-07 09:01:00	2020-01-07 09:12:00	1	41.6534	10	10	Anonymous28	Anonymous44	Anonymous2	1	1	0	1	0	1	0	1	0	1	0	2.73199	50	50	Anonymous11	Anonymous45	Anonymous34	1	1	0	1	0	1	0	1	0	1	1	4.4054	50
Agent	Utilitarian	1	1	1	0	0	1	0	0	0	2020-01-07 09:24:00	2020-01-07 09:30:00	0	22.0005	90	50	Anonymous21	Anonymous16	Anonymous38	1	0	1	1	0	1	0	0	0	1	1	0	10	10	Anonymous9	Anonymous40	Anonymous7	0	0	1	1	0	1	0	0	0	1	1	0	50
Manufacturer	NonUtilitar	0	0	0	0	0	0	0	0	0	2020-01-07 08:46:00	2020-01-07 08:53:00	0	41.2513	90	90	Anonymous47	Anonymous7	Anonymous11	1	0	0	0	0	0	0	0	0	0	0	3.74133	50	50	Anonymous6	Anonymous16	Anonymous20	1	0	0	0	0	0	0	0	0	0	0	0	10
Agent	Utilitarian	0	1	0	0	0	0	1	0	1	2020-01-07 09:35:00	2020-01-07 09:40:00	0	21.918	50	50	Anonymous26	Anonymous50	Anonymous17	1	0	1	0	0	1	1	0	0	0	1	1.684	10	50	Anonymous18	Anonymous29	Anonymous48	1	0	1	0	0	1	1	0	0	0	0	2.24599	10
Manufacturer	NonUtilitar	0	0	0	0	0	0	0	0	0	2020-01-07 09:39:00	2020-01-07 09:44:00	0	15.02	10	10	Anonymous34	Anonymous16	Anonymous22	1	0	0	0	0	0	0	0	0	0	0	0	90	50	Anonymous43	Anonymous29	Anonymous37	0	0	0	0	0	0	0	0	0	0	0	0	50
Agent	NonUtilitar	0	1	0	0	0	0	0	0	0	2020-01-07 09:53:00	2020-01-07 09:58:00	0	44.3961	90	50	Anonymous28	Anonymous17	Anonymous25	1	0	0	0	0	1	0	0	0	1	0	0	90	90	Anonymous49	Anonymous37	Anonymous14	0	0	0	0	0	1	0	0	0	1	0	0	50
Agent	Neutral	1	1	0	1	0	0	0	1	1	2020-01-07 10:46:00	2020-01-07 10:56:00	1	42.8291	10	50	Anonymous5	Anonymous41	Anonymous29	1	1	0	1	1	0	1	0	0	1	0	3.33324	90	10	Anonymous46	Anonymous49	Anonymous22	1	1	0	1	1	0	1	0	0	1	1	0	90
Manufacturer	Utilitarian	0	0	0	0	0	0	0	0	0	2020-01-07 09:36:00	2020-01-07 09:42:00	0	29.116	50	90	Anonymous14	Anonymous4	Anonymous40	1	0	0	0	0	0	0	0	0	0	0	0	50	10	Anonymous3	Anonymous47	Anonymous26	0	0	0	0	0	0	0	0	0	0	0	0	10
Manufacturer	Utilitarian	0	0	0	0	0	0	0	0	0	2020-01-07 07:38:00	2020-01-07 07:43:00	0	16.2304	90	90	Anonymous7	Anonymous26	Anonymous21	1	0	0	0	0	0	0	0	0	0	0	0	10	50	Anonymous13	Anonymous11	Anonymous35	0	0	0	0	0	0	0	0	0	0	0	0	90
Manufacturer	Utilitarian	1	1	1	0	1	1	0	0	1	2020-01-07 09:34:00	2020-01-07 09:39:00	1	36.2097	50	90	Anonymous27	Anonymous1	Anonymous45	1	1	0	0	1	1	0	1	1	1	0	0	50	10	Anonymous38	Anonymous40	Anonymous47	0	1	0	0	1	1	0	1	1	1	0	0	90
Agent	Neutral	0	0	1	0	1	0	1	0	1	2020-01-07 07:02:00	2020-01-07 07:09:00	0	33.429	50	90	Anonymous15	Anonymous10	Anonymous1	1	0	1	0	1	0	1	0	1	0	1	2.91199	90	90	Anonymous11	Anonymous37	Anonymous28	1	0	1	0	1	0	1	0	1	0	0	2.744	10
Agent	NonUtilitar	1	0	0	1	1	0	0	0	0	2020-01-07 06:35:00	2020-01-07 06:41:00	1	40.4684	50	50	Anonymous35	Anonymous24	Anonymous23	1	1	0	0	0	0	1	1	1	0	0	5.81968	10	90	Anonymous44	Anonymous21	Anonymous41	1	1	0	0	0	0	1	1	1	0	0	9.44083	90
Agent	Neutral	0	1	1	0	0	1	0	0	0	2020-01-07 12:09:00	2020-01-07 12:14:00	0	27.906	90	50	Anonymous36	Anonymous48	Anonymous3	1	0	0	1	0	1	0	0	0	1	0	0	90	10	Anonymous28	Anonymous46	Anonymous50	0	0	0	1	0	1	0	0	0	1	1	0	10
Agent	NonUtilitar	0	0	1	0	0	0	1	1	1	2020-01-07 11:38:00	2020-01-07 11:43:00	0	34.518	50	10	Anonymous26	Anonymous3	Anonymous4	1	0	1	0	0	1	1	0	0	1	1	0	90	10	Anonymous11	Anonymous7	Anonymous21	0	0	1	0	0	1	1	0	0	1	0	0	10
Agent	NonUtilitar	1	1	1	0	1	1	0	1	1	2020-01-07 09:37:00	2020-01-07 09:47:00	1	23.204	90	50	Anonymous36	Anonymous48	Anonymous34	1	1	1	0	1	1	1	1	1	0	1	0	90	90	Anonymous47	Anonymous45	Anonymous1	0	1	1	0	1	1	1	1	1	0	0	0	50
Manufacturer	NonUtilitar	0	1	1	1	1	1	0	1	1	2020-01-07 08:48:00	2020-01-07 08:53:00	1	27.0213	10	90	Anonymous21	Anonymous6	Anonymous15	1	1	1	0	0	1	1	1	1	1	1	1.45833	50	10	Anonymous49	Anonymous31	Anonymous42	1	1	1	0	0	1	1	1	1	1	0	0	90
Agent	Neutral	0	1	1	1	0	1	0	1	1	2020-01-07 11:17:00	2020-01-07 11:22:00	1	33.9016	10	90	Anonymous4	Anonymous40	Anonymous42	1	1	0	1	0	0	0	1	0	1	0	0	90	10	Anonymous25	Anonymous11	Anonymous41	0	1	0	1	0	0	0	1	0	1	1	0	50
Manufacturer	Neutral	0	0	1	1	1	0	1	0	0	2020-01-07 06:37:00	2020-01-07 06:42:00	0	22.6343	50	90	Anonymous23	Anonymous39	Anonymous6	1	0	1	0	0	1	0	0	0	1	1	0	10	90	Anonymous42	Anonymous13	Anonymous5	0	0	1	0	0	1	0	0	0	1	0	0	90
Manufacturer	Utilitarian	0	0	0	0	0	0	0	0	0	2020-01-07 09:58:00	2020-01-07 10:04:00	0	35.0556	50	90	Anonymous43	Anonymous41	Anonymous19	1	0	0	0	0	0	0	0	0	0	0	0	50	10	Anonymous20	Anonymous29	Anonymous12	0	0	0	0	0	0	0	0	0	0	0	0	90
Manufacturer	Neutral	1	1	1	0	1	1	0	0	1	2020-01-07 08:36:00	2020-01-07 08:42:00	0	51.0423	90	50	Anonymous39	Anonymous47	Anonymous12	1	0	1	0	1	1	1	0	1	1	1	0	10	50	Anonymous8	Anonymous16	Anonymous11	0	0	1	0	1	1	1	0	1	1	0	0	50
Manufacturer	NonUtilitar	1	1	1	0	1	1	0	0	0	2020-01-07 08:42:00	2020-01-07 08:47:00	1	26.1226	50	50	Anonymous10	Anonymous47	Anonymous15	1	1	1	0	0	1	0	1	0	1	1	0	10	10	Anonymous5	Anonymous41	Anonymous28	0	1	1	0	0	1	0	1	0	1	0	0	90
Manufacturer	Neutral	0	0	0	0	0	0	0	0	0	2020-01-07 09:30:00	2020-01-07 09:36:00	0	11.434	50	50	Anonymous4	Anonymous42	Anonymous40	1	0	0	0	0	0	0	0	0	0	0	0	10	90	Anonymous27	Anonymous25	Anonymous12	0	0	0	0	0	0	0	0	0	0	0	0	10
Manufacturer	Utilitarian	1	1	1	0	1	1	0	0	1	2020-01-07 09:31:00	2020-01-07 09:37:00	0	34.6502	90	50	Anonymous43	Anonymous35	Anonymous40	1	0	1	1	1	0	0	1	1	1	1	0	50	90	Anonymous7	Anonymous3	Anonymous26	0	0	1	1	1	0	0	1	1	1	1	0	10
Manufacturer	Neutral	1	1	1	0	0	0	0	0	0	2020-01-07 09:32:00	2020-01-07 09:40:00	1	31.109	10	90	Anonymous20	Anonymous40	Anonymous10	1	1	1	0	1	0	0	0	0	0	1	2.54201	10	50	Anonymous9	Anonymous44	Anonymous29	1	1	1	0	1	0	0	0	0	0	0	0	50
Agent	Utilitarian	1	1	1	1	1	1	1	1	1	2020-01-07 07:55:00	2020-01-07 08:00:00	1	37.9666	90	10	Anonymous8	Anonymous13	Anonymous19	1	1	1	1	1	1	1	1	1	1	1	0	50	10	Anonymous39	Anonymous16	Anonymous30	0	1	1	1	1	1	1	1	1	1	1	0	50
Manufacturer	NonUtilitar	1	1	1	0	1	1	0	0	1	2020-01-07 08:28:00	2020-01-07 08:33:00	0	43.4038	90	50	Anonymous47	Anonymous1	Anonymous12	1	0	0	0	1	1	1	1	1	1	0	0	50	10	Anonymous31	Anonymous20	Anonymous26	0	0	0	0	1	1	1	1	1	1	0	0	90
Agent	Utilitarian	0	0	0	1	0	1	0	0	0	2020-01-07 09:43:00	2020-01-07 09:54:00	0	15.0926	10	50	Anonymous20	Anonymous41	Anonymous3	1	0	1	0	1	0	0	0	0	0	1	0	50	90	Anonymous15	Anonymous32	Anonymous45	0	0	1	0	1	0	0	0	0	0	0	0	50
Agent	Neutral	1	1	1	1	1	1	1	1	1	2020-01-07 09:53:00	2020-01-07 09:58:00	1	25.686	50	90	Anonymous3	Anonymous2	Anonymous11	1	1	1	1	1	1	1	1	1	1	1	0	10	90	Anonymous42	Anonymous32	Anonymous6	0	1	1	1	1	1	1	1	1	1	1	0	10
Manufacturer	Utilitarian	0	1	1	0	0	1	0	0	0	2020-01-07 20:15:00	2020-01-07 20:19:00	0	15.9263	50	10	Anonymous23	Anonymous50	Anonymous49	1	0	1	0	0	0	1	0	1	0	1	0	50	90	Anonymous20	Anonymous46	Anonymous14	0	0	1	0	0	0	1	0	1	0	0	0	10
Agent	NonUtilitar	1	1	0	0	0	1	0	1	1	2020-01-07 15:24:00	2020-01-07 15:34:00	0	13.7947	50	10	Anonymous43	Anonymous6	Anonymous23	1	0	1	1	1	0	0	1	1	0	1	1.408	50	90	Anonymous31	Anonymous4	Anonymous13	1	0	1	1	1	0	0	1	1	0	1	0	90
Agent	NonUtilitar	1	1	1	0	0	1	0	0	0	2020-01-07 09:35:00	2020-01-07 09:40:00	1	32.1342	10	50	Anonymous12	Anonymous19	Anonymous35	1	1	1	0	0	0	1	1	0	0	1	0	10	90	Anonymous23	Anonymous20	Anonymous44	0	1	1	0	0	0	1	1	0	0	0	0	90
Manufacturer	Neutral	1	1	1	0	1	1	0	0	1	2020-01-07 09:42:00	2020-01-07 09:49:00	1	81.1477	10	90	Anonymous39	Anonymous26	Anonymous41	1	1	0	1	0	0	0	1	1	1	0	25.8354	90	50	Anonymous1	Anonymous6	Anonymous30	1	1	0	1	0	0	1	1	1	1	1	0	10
Manufacturer	NonUtilitar	1	1	1	0	1	1	0	1	1	2020-01-07 11:10:00	2020-01-07 11:16:00	1	35.1664	50	90	Anonymous39	Anonymous17	Anonymous14	1	1	1	1	1	1	0	1	1	0	1	0	90	90	Anonymous21	Anonymous2	Anonymous18	0	1	1	1	1	1	0	1	1	0	1	0	50
Agent	NonUtilitar	0	0	0	0	0	0	0	0	0	2020-01-07 10:16:00	2020-01-07 10:21:00	0	17.6003	50	90	Anonymous32	Anonymous15	Anonymous44	1	0	0	0	0	0	0	0	0	0	0	0	90	50	Anonymous49	Anonymous7	Anonymous28	0	0	0	0	0	0	0	0	0	0	0	0	50
Agent	Utilitarian	0	1	0	1	0	1	1	0	0	2020-01-07 10:23:00	2020-01-07 10:29:00	1	31.372	90	10	Anonymous3	Anonymous4	Anonymous17	1	1	1	0	1	0	0	0	0	0	1	2.775	50	90	Anonymous14	Anonymous23	Anonymous50	1	1	1	0	1	0	0	0	0	0	0	4.14499	90
Manufacturer	NonUtilitar	1	1	1	0	0	1	0	0	0	2020-01-07 09:35:00	2020-01-07 09:40:00	0	46.983	90	10	Anonymous6	Anonymous9	Anonymous30	1	0	1	0	0	0	1	0	1	1	1	0	10	90	Anonymous49	Anonymous34	Anonymous31	0	0	1	0	0	0	1	0	1	1	0	0	50
Agent	Utilitarian	1	1	1	0	1	1	0	0	1	2020-01-07 11:36:00	2020-01-07 11:41:00	0	25.9665	50	10	Anonymous4	Anonymous43	Anonymous36	1	0	1	1	0	1	0	1	1	1	1	0	50	90	Anonymous22	Anonymous10	Anonymous30	0	0	1	1	0	1	0	1	1	1	1	0	50
Manufacturer	Utilitarian	1	1	1	0	1	1	0	0	1	2020-01-07 09:35:00	2020-01-07 09:40:00	1	25.7263	50	90	Anonymous35	Anonymous14	Anonymous36	1	1	1	0	1	0	1	0	1	0	1	0	50	50	Anonymous28	Anonymous1	Anonymous24	0	1	1	0	1	0	1	0	1	0	0	0	90
Manufacturer	NonUtilitar	0	1	1	0	1	1	0	0	0	2020-01-07 08:32:00	2020-01-07 08:36:00	1	27.224	50	90	Anonymous19	Anonymous1	Anonymous20	1	1	0	1	0	0	1	0	1	0	0	0	90	10	Anonymous46	Anonymous43	Anonymous42	0	1	0	1	0	0	1	0	1	0	1	0	10
Manufacturer	NonUtilitar	0	1	1	0	0	0	0	0	0	2020-01-07 10:00:00	2020-01-07 10:05:00	1	29.6333	10	50	Anonymous10	Anonymous30	Anonymous27	1	1	0	1	0	0	0	0	0	0	0	0	90	90	Anonymous50	Anonymous17	Anonymous26	0	1	0	1	0	0	0	0	0	0	1	0	10
Manufacturer	Utilitarian	1	0	0	1	0	1	1	0	0	2020-01-07 09:40:00	2020-01-07 09:46:00	0	30.8217	10	90	Anonymous45	Anonymous3	Anonymous1	1	0	0	0	0	0	1	0	0	0	0	5.564	10	50	Anonymous36	Anonymous39	Anonymous43	1	0	0	0	1	0	1	0	0	0	0	5.617	90
Manufacturer	Utilitarian	0	0	1	1	0	0	0	0	0	2020-01-07 14:54:00	2020-01-07 15:00:00	0	27.667	90	50	Anonymous36	Anonymous26	Anonymous5	1	0	1	0	1	0	0	0	1	0	1	0	10	90	Anonymous37	Anonymous11	Anonymous27	0	0	1	0	1	0	0	0	1	0	0	1.8	10
Agent	NonUtilitar	0	0	0	0	0	0	0	0	0	2020-01-07 07:39:00	2020-01-07 07:45:00	0	29.8088	10	10	Anonymous46	Anonymous9	Anonymous31	1	0	0	0	0	0	0	0	0	0	0	0	50	50	Anonymous19	Anonymous20	Anonymous7	0	0	0	0	0	0	0	0	0	0	0	0	90
Agent	Utilitarian	1	1	1	0	1	1	0	0	1	2020-01-07 09:46:00	2020-01-07 09:51:00	1	18.5845	90	90	Anonymous14	Anonymous22	Anonymous46	1	1	1	0	1	1	1	0	0	1	1	0	10	10	Anonymous33	Anonymous10	Anonymous29	0	1	1	0	1	1	1	0	0	1	0	0	50
Manufacturer	Neutral	0	1	0	0	0	0	0	0	0	2020-01-07 08:38:00	2020-01-07 08:44:00	1	55.3341	10	50	Anonymous44	Anonymous31	Anonymous45	1	1	0	0	0	0	0	0	0	0	0	3.22334	50	10	Anonymous39	Anonymous10	Anonymous16	1	1	0	0	0	0	0	0	0	0	0	0	10
Manufacturer	Utilitarian	1	1	1	0	1	1	0	0	1	2020-01-07 08:22:00	2020-01-07 08:27:00	1	16.1991	10	90	Anonymous36	Anonymous50	Anonymous38	1	1	1	1	1	0	1	0	0	1	1	0	90	90	Anonymous11	Anonymous20	Anonymous15	0	1	1	1	1	0	1	0	0	1	1	0	50
Manufacturer	Utilitarian	1	1	1	0	1	1	0	0	0	2020-01-07 08:38:00	2020-01-07 08:43:00	1	19.2999	50	50	Anonymous42	Anonymous33	Anonymous2	1	1	1	0	1	1	0	0	1	0	1	0	50	90	Anonymous6	Anonymous48	Anonymous3	0	1	1	0	1	1	0	0	1	0	0	0	50
Agent	Neutral	0	1	1	0	1	1	0	0	0	2020-01-07 07:43:00	2020-01-07 07:50:00	1	30.4818	50	90	Anonymous39	Anonymous31	Anonymous23	1	1	0	0	0	1	1	0	0	1	0	0	10	10	Anonymous45	Anonymous41	Anonymous6	0	1	0	0	0	1	1	0	0	1	0	0	90
Manufacturer	Utilitarian	1	1	1	1	1	1	1	1	1	2020-01-07 07:29:00	2020-01-07 07:34:00	1	23.978	10	90	Anonymous31	Anonymous40	Anonymous42	1	1	1	1	1	1	1	1	1	1	1	0	50	10	Anonymous39	Anonymous12	Anonymous1	0	1	1	1	1	1	1	1	1	1	1	0	90
Manufacturer	Neutral	0	0	0	1	1	1	1	0	0	2020-01-07 09:42:00	2020-01-07 09:48:00	0	41.7166	10	50	Anonymous45	Anonymous47	Anonymous37	1	0	1	0	1	0	1	0	1	0	1	0	50	90	Anonymous27	Anonymous1	Anonymous48	0	0	1	0	1	0	1	0	1	0	0	0	90
Manufacturer	NonUtilitar	0	0	0	1	1	0	0	1	1	2020-01-07 08:48:00	2020-01-07 08:59:00	0	21.999	10	90	Anonymous15	Anonymous28	Anonymous2	1	0	0	0	1	1	0	0	1	1	0	4.836	90	10	Anonymous13	Anonymous49	Anonymous35	1	0	0	0	1	1	0	0	1	1	0	0	50
Agent	Utilitarian	0	0	0	1	0	1	0	1	0	2020-01-07 14:46:00	2020-01-07 14:51:00	0	23.5103	10	90	Anonymous24	Anonymous13	Anonymous42	1	0	1	0	1	0	0	0	1	0	1	4.12633	50	10	Anonymous16	Anonymous22	Anonymous29	1	0	1	0	1	0	0	0	1	0	0	0	10
Manufacturer	Utilitarian	1	1	1	0	1	1	0	0	1	2020-01-07 08:32:00	2020-01-07 08:37:00	1	24.3191	10	10	Anonymous47	Anonymous17	Anonymous14	1	1	1	1	1	0	0	1	0	1	1	0	10	90	Anonymous49	Anonymous28	Anonymous42	0	1	1	1	1	0	0	1	0	1	1	0	10
Manufacturer	Utilitarian	0	0	0	1	0	0	1	1	0	2020-01-07 06:37:00	2020-01-07 06:44:00	0	67.5521	10	90	Anonymous28	Anonymous14	Anonymous21	1	0	1	0	1	0	1	0	0	0	1	5.67963	90	50	Anonymous30	Anonymous7	Anonymous48	1	0	1	0	1	0	1	0	0	0	0	0	10
Manufacturer	Neutral	0	0	1	0	0	1	0	0	0	2020-01-07 07:47:00	2020-01-07 07:54:00	0	20.8719	50	50	Anonymous5	Anonymous3	Anonymous43	1	0	0	1	0	0	1	0	0	0	0	2.32393	10	10	Anonymous49	Anonymous12	Anonymous14	1	0	0	1	0	0	1	0	0	0	1	1.52402	10
Manufacturer	Neutral	0	1	0	1	1	0	0	0	1	2020-01-07 14:44:00	2020-01-07 14:49:00	1	26.9987	90	90	Anonymous7	Anonymous30	Anonymous22	1	1	0	0	1	0	1	0	0	1	0	0	50	90	Anonymous26	Anonymous9	Anonymous15	0	1	0	0	1	0	1	0	0	1	0	1.61299	10
Manufacturer	Neutral	0	0	0	1	0	0	0	1	0	2020-01-07 14:44:00	2020-01-07 14:51:00	0	16.7427	90	90	Anonymous30	Anonymous14	Anonymous31	1	0	0	0	1	0	0	0	1	0	0	1.59233	50	90	Anonymous45	Anonymous27	Anonymous19	1	0	0	0	1	0	0	0	1	0	0	1.67534	10
Manufacturer	NonUtilitar	1	0	0	0	0	1	1	1	0	2020-02-07 07:05:00	2020-02-07 07:14:00	1	30.5683	90	50	Anonymous17	Anonymous8	Anonymous28	1	1	0	0	0	1	0	1	1	0	0	2.33334	50	50	Anonymous11	Anonymous14	Anonymous44	1	1	0	0	0	1	0	1	1	0	0	1.33333	10
Agent	Neutral	0	1	0	1	1	1	0	0	1	2020-01-07 09:51:00	2020-01-07 09:58:00	0	18.065	10	90	Anonymous32	Anonymous14	Anonymous12	1	0	1	1	1	0	1	0	0	0	1	1.786	90	90	Anonymous29	Anonymous35	Anonymous33	1	0	1	1	1	0	1	0	0	0	1	0	50
Agent	Neutral	0	1	1	0	1	1	0	0	1	2020-01-07 09:34:00	2020-01-07 09:41:00	0	40.1686	50	10	Anonymous28	Anonymous47	Anonymous25	1	0	1	0	1	0	1	1	1	0	1	0	50	90	Anonymous41	Anonymous27	Anonymous11	0	0	1	0	1	0	1	1	1	0	0	0	10
Manufacturer	Utilitarian	1	1	1	1	1	1	1	1	1	2020-01-07 09:35:00	2020-01-07 09:40:00	1	24.7207	10	50	Anonymous12	Anonymous46	Anonymous24	1	1	1	1	1	1	1	1	1	1	1	0	90	50	Anonymous48	Anonymous5	Anonymous25	0	1	1	1	1	1	1	1	1	1	1	0	50
Agent	Utilitarian	0	1	1	0	1	1	0	1	1	2020-01-07 10:22:00	2020-01-07 10:27:00	0	45.6861	90	10	Anonymous6	Anonymous47	Anonymous31	1	0	1	1	0	1	1	1	1	0	1	3.72786	90	90	Anonymous41	Anonymous48	Anonymous43	1	0	1	1	0	1	1	1	1	0	1	0	50
Manufacturer	Utilitarian	1	1	1	0	1	1	0	0	1	2020-01-07 08:32:00	2020-01-07 08:37:00	1	20.7225	10	10	Anonymous38	Anonymous5	Anonymous36	1	1	1	1	0	0	0	1	1	1	1	0	10	50	Anonymous35	Anonymous49	Anonymous2	0	1	1	1	0	0	0	1	1	1	1	0	50
Manufacturer	Utilitarian	1	0	0	1	0	1	0	0	0	2020-01-07 08:53:00	2020-01-07 09:02:00	0	24.6342	10	90	Anonymous27	Anonymous19	Anonymous47	1	0	0	1	0	1	0	1	0	0	0	12.4558	90	90	Anonymous6	Anonymous33	Anonymous17	1	0	0	0	1	1	0	1	0	0	0	0	10
Agent	Neutral	1	1	1	0	1	1	0	0	1	2020-01-07 08:34:00	2020-01-07 08:41:00	0	25.0285	50	10	Anonymous36	Anonymous44	Anonymous39	1	0	1	0	1	1	1	1	0	1	1	0	10	90	Anonymous3	Anonymous14	Anonymous34	0	0	1	0	1	1	1	1	0	1	0	0	90
Manufacturer	Neutral	1	1	1	0	0	1	0	0	1	2020-01-07 06:46:00	2020-01-07 06:52:00	1	76.026	90	90	Anonymous4	Anonymous9	Anonymous12	1	1	0	1	0	1	1	1	0	0	0	11.049	50	50	Anonymous41	Anonymous5	Anonymous3	1	1	0	1	0	1	1	1	0	0	1	0	10
Manufacturer	Neutral	1	1	0	1	0	1	0	0	0	2020-01-07 16:50:00	2020-01-07 16:57:00	0	32.6241	90	90	Anonymous49	Anonymous42	Anonymous4	1	0	0	1	1	1	0	0	1	0	0	5.33752	50	50	Anonymous2	Anonymous28	Anonymous33	1	0	0	1	1	1	0	0	1	0	1	4.26436	50
Agent	Neutral	1	1	1	1	1	1	1	1	1	2020-01-07 09:48:00	2020-01-07 09:53:00	1	12.2154	90	50	Anonymous43	Anonymous46	Anonymous24	1	1	1	1	1	1	1	1	1	1	1	0	10	90	Anonymous32	Anonymous48	Anonymous29	0	1	1	1	1	1	1	1	1	1	1	0	50
Manufacturer	Neutral	1	0	1	0	0	0	0	0	0	2020-01-07 11:03:00	2020-01-07 11:08:00	0	20.3741	10	50	Anonymous3	Anonymous22	Anonymous17	1	0	0	1	0	0	1	0	0	0	0	3.39777	50	50	Anonymous16	Anonymous25	Anonymous32	1	0	0	1	0	0	1	0	0	0	1	0	10
Manufacturer	Neutral	1	1	0	0	0	0	0	0	0	2020-01-07 14:57:00	2020-01-07 15:03:00	0	26.669	50	10	Anonymous1	Anonymous41	Anonymous3	1	0	0	0	1	0	1	0	1	0	0	1.24	90	90	Anonymous35	Anonymous16	Anonymous34	1	0	0	0	1	0	1	0	1	0	0	0	50
Manufacturer	NonUtilitar	1	1	1	0	1	1	0	0	1	2020-01-07 09:33:00	2020-01-07 09:37:00	1	33.46	10	50	Anonymous46	Anonymous13	Anonymous44	1	1	1	1	1	1	0	0	0	1	1	0	10	90	Anonymous1	Anonymous12	Anonymous49	0	1	1	1	1	1	0	0	0	1	1	0	10
Agent	NonUtilitar	1	1	1	0	1	1	0	0	1	2020-01-07 11:22:00	2020-01-07 11:59:00	1	27.998	10	10	Anonymous31	Anonymous20	Anonymous12	1	1	1	1	0	0	1	1	0	1	1	0	10	50	Anonymous35	Anonymous18	Anonymous1	0	1	1	1	0	0	1	1	0	1	1	0	10
Agent	Neutral	1	1	1	0	1	1	0	1	1	2020-01-07 08:02:00	2020-01-07 08:08:00	1	33.5572	10	50	Anonymous10	Anonymous21	Anonymous24	1	1	1	1	1	0	1	1	0	1	1	0	50	90	Anonymous36	Anonymous4	Anonymous38	0	1	1	1	1	0	1	1	0	1	1	0	90
Manufacturer	NonUtilitar	1	0	0	0	0	0	1	0	0	2020-01-07 17:11:00	2020-01-07 17:17:00	0	19.7356	90	50	Anonymous45	Anonymous21	Anonymous50	1	0	0	1	1	0	0	0	0	0	0	1.1045	10	90	Anonymous22	Anonymous5	Anonymous9	1	0	0	1	1	0	0	0	0	0	1	1.37054	90
Manufacturer	Utilitarian	0	0	0	0	0	0	1	0	1	2020-01-07 14:38:00	2020-01-07 14:44:00	0	57.3293	10	90	Anonymous20	Anonymous29	Anonymous33	1	0	1	0	1	0	0	0	0	0	1	2.312	90	90	Anonymous47	Anonymous34	Anonymous17	1	0	1	0	1	0	0	0	0	0	0	1.476	50
Manufacturer	Neutral	0	0	0	0	0	1	1	1	1	2020-01-07 22:18:00	2020-01-07 22:23:00	1	22.1963	90	90	Anonymous18	Anonymous16	Anonymous47	1	1	1	0	1	0	0	1	0	0	1	1.681	90	50	Anonymous8	Anonymous31	Anonymous6	1	1	1	0	1	0	0	1	0	0	0	0	50
Agent	Neutral	0	1	1	0	0	1	0	0	0	2020-01-07 09:41:00	2020-01-07 09:50:00	1	52.691	50	90	Anonymous23	Anonymous6	Anonymous43	1	1	1	0	0	0	0	0	1	0	1	0	10	50	Anonymous49	Anonymous19	Anonymous46	0	1	1	0	0	0	0	0	1	0	0	0	90
Agent	NonUtilitar	1	1	1	1	0	0	1	1	1	2020-01-07 07:06:00	2020-01-07 07:14:00	1	41.7097	90	90	Anonymous11	Anonymous7	Anonymous41	1	1	1	1	1	1	0	0	1	1	1	1.81726	90	10	Anonymous39	Anonymous48	Anonymous18	1	1	1	1	1	1	0	0	1	1	1	0	90
Manufacturer	Utilitarian	1	1	1	1	1	1	1	1	1	2020-01-07 09:55:00	2020-01-07 09:59:00	1	22.3475	10	50	Anonymous7	Anonymous36	Anonymous32	1	1	1	1	1	1	1	1	1	1	1	0	90	10	Anonymous23	Anonymous40	Anonymous20	0	1	1	1	1	1	1	1	1	1	1	0	50
Manufacturer	NonUtilitar	0	1	1	0	1	1	0	0	1	2020-01-07 08:37:00	2020-01-07 08:41:00	1	30.8988	50	90	Anonymous45	Anonymous2	Anonymous44	1	1	0	1	0	1	1	0	1	0	0	0	90	10	Anonymous46	Anonymous22	Anonymous20	0	1	0	1	0	1	1	0	1	0	1	0	10
Manufacturer	NonUtilitar	0	1	0	0	0	1	0	0	0	2020-01-07 16:00:00	2020-01-07 16:13:00	0	18.274	90	50	Anonymous21	Anonymous3	Anonymous23	1	0	1	0	0	0	0	0	1	0	1	1.45599	50	90	Anonymous11	Anonymous48	Anonymous26	1	0	1	0	0	0	0	0	1	0	0	0	90
Manufacturer	Neutral	1	1	1	0	1	1	0	0	0	2020-01-07 09:36:00	2020-01-07 09:40:00	1	22.9884	10	50	Anonymous2	Anonymous7	Anonymous6	1	1	0	0	1	0	0	1	1	1	0	0	90	10	Anonymous22	Anonymous18	Anonymous10	0	1	0	0	1	0	0	1	1	1	0	0	90
Agent	NonUtilitar	1	1	0	1	1	0	0	0	0	2020-01-07 08:42:00	2020-01-07 08:50:00	0	11.606	90	90	Anonymous26	Anonymous33	Anonymous46	1	0	1	0	0	1	1	0	1	0	1	5.40601	10	10	Anonymous34	Anonymous28	Anonymous29	1	0	1	0	0	1	1	0	1	0	0	0	50
Agent	Utilitarian	0	0	1	1	1	0	0	0	1	2020-01-07 06:43:00	2020-01-07 06:49:00	0	32.8927	50	90	Anonymous4	Anonymous21	Anonymous38	1	0	1	0	1	1	0	0	1	0	1	4.78139	10	90	Anonymous27	Anonymous48	Anonymous39	1	0	1	0	1	1	0	0	1	0	0	0	10
Agent	NonUtilitar	0	1	1	0	0	0	0	0	0	2020-01-07 08:34:00	2020-01-07 08:39:00	0	52.0533	90	50	Anonymous24	Anonymous20	Anonymous4	1	0	1	1	0	0	0	0	0	0	1	0	10	50	Anonymous28	Anonymous9	Anonymous37	0	0	1	1	0	0	0	0	0	0	1	0	10
Manufacturer	Utilitarian	1	1	1	1	1	1	0	1	1	2020-01-07 10:17:00	2020-01-07 10:22:00	1	34.9968	90	90	Anonymous24	Anonymous37	Anonymous43	1	1	1	1	1	1	0	1	1	1	1	0	50	90	Anonymous20	Anonymous7	Anonymous30	0	1	1	1	1	1	0	1	1	1	1	0	10
Manufacturer	Neutral	1	0	0	0	1	1	0	0	0	2020-01-07 07:42:00	2020-01-07 07:48:00	1	29.34	50	90	Anonymous40	Anonymous38	Anonymous46	1	1	0	1	0	0	1	0	1	0	0	1.876	90	10	Anonymous3	Anonymous9	Anonymous20	1	1	0	1	0	0	1	0	1	0	1	0	50
Agent	Utilitarian	1	0	1	1	1	1	1	1	1	2020-01-07 09:33:00	2020-01-07 09:38:00	1	22.2674	10	10	Anonymous18	Anonymous22	Anonymous25	1	1	0	1	0	1	0	0	0	1	0	0	10	50	Anonymous43	Anonymous17	Anonymous13	0	1	0	1	0	1	0	0	0	1	1	15.9505	90
Agent	Neutral	0	0	1	1	1	1	1	0	0	2020-01-07 15:10:00	2020-01-07 15:18:00	1	21.161	90	10	Anonymous24	Anonymous11	Anonymous12	1	1	0	1	1	0	0	0	0	0	0	0	90	90	Anonymous28	Anonymous16	Anonymous45	0	1	0	1	1	0	0	0	0	0	1	0	10
Manufacturer	NonUtilitar	0	0	1	0	0	0	0	0	0	2020-01-07 08:35:00	2020-01-07 08:40:00	0	26.5491	90	10	Anonymous42	Anonymous11	Anonymous10	1	0	0	1	0	0	0	0	0	0	0	0	50	50	Anonymous44	Anonymous17	Anonymous25	0	0	0	1	0	0	0	0	0	0	1	0	10
Manufacturer	Neutral	1	1	1	0	1	1	0	0	1	2020-01-07 20:11:00	2020-01-07 20:17:00	1	46.7985	50	50	Anonymous37	Anonymous43	Anonymous47	1	1	0	1	1	0	1	0	1	1	0	0	90	10	Anonymous41	Anonymous6	Anonymous20	0	1	0	1	1	0	1	0	1	1	1	0	50
Manufacturer	Utilitarian	1	0	0	1	1	0	1	1	1	2020-01-07 06:46:00	2020-01-07 07:00:00	1	32.399	10	10	Anonymous44	Anonymous46	Anonymous45	1	1	1	1	0	1	0	1	1	0	1	0	50	50	Anonymous15	Anonymous17	Anonymous10	0	1	1	1	0	1	0	1	1	0	1	0	90
Agent	Utilitarian	0	1	0	1	0	0	0	0	1	2020-01-07 06:34:00	2020-01-07 06:40:00	0	37.9543	50	90	Anonymous36	Anonymous48	Anonymous13	1	0	0	0	1	0	0	0	0	0	0	19.3639	90	10	Anonymous21	Anonymous32	Anonymous43	1	0	0	0	1	0	0	0	1	0	0	0	90
Manufacturer	NonUtilitar	0	0	0	0	1	0	1	0	1	2020-01-07 06:39:00	2020-01-07 06:48:00	1	71.4318	90	10	Anonymous9	Anonymous7	Anonymous2	1	1	1	0	1	0	0	0	0	0	1	0	50	50	Anonymous30	Anonymous41	Anonymous38	0	1	1	0	1	0	0	0	0	0	0	0	50
Agent	NonUtilitar	1	1	1	0	1	1	0	0	1	2020-01-07 09:35:00	2020-01-07 09:40:00	0	31.2842	90	10	Anonymous48	Anonymous24	Anonymous6	1	0	0	1	1	1	1	1	1	0	0	0	50	10	Anonymous23	Anonymous3	Anonymous27	0	0	0	1	1	1	1	1	1	0	1	0	50
Manufacturer	Neutral	0	1	0	1	1	0	0	1	0	2020-01-07 07:12:00	2020-01-07 07:18:00	0	87.556	90	10	Anonymous44	Anonymous35	Anonymous15	1	0	1	0	1	0	1	0	1	0	1	15.1371	90	50	Anonymous18	Anonymous45	Anonymous36	1	0	1	0	1	0	1	0	1	0	0	2.02217	90
Manufacturer	Utilitarian	1	0	0	1	0	0	0	1	0	2020-01-07 09:09:00	2020-01-07 09:29:00	0	185.409	50	50	Anonymous21	Anonymous49	Anonymous6	1	0	1	1	0	0	0	0	1	0	1	0	90	50	Anonymous27	Anonymous17	Anonymous34	0	0	1	1	0	0	0	0	1	0	1	4.28201	10
Agent	Neutral	1	1	0	1	1	0	1	0	1	2020-01-07 07:44:00	2020-01-07 07:52:00	1	80.8028	90	90	Anonymous33	Anonymous26	Anonymous4	1	1	0	1	1	1	1	0	1	0	0	35.447	50	90	Anonymous3	Anonymous25	Anonymous41	1	1	0	0	1	1	1	0	1	0	0	0	90
Agent	Neutral	1	0	0	0	0	0	0	1	0	2020-01-07 14:36:00	2020-01-07 14:42:00	0	32.9923	50	10	Anonymous4	Anonymous8	Anonymous15	1	0	1	0	1	0	0	0	0	0	1	0	10	10	Anonymous34	Anonymous1	Anonymous40	0	0	1	0	1	0	0	0	0	0	0	2.99577	10
Agent	Utilitarian	0	0	1	0	0	0	0	0	1	2020-01-07 06:40:00	2020-01-07 06:47:00	0	16.5487	90	10	Anonymous20	Anonymous23	Anonymous40	1	0	1	0	1	0	0	0	0	0	1	33.9418	90	90	Anonymous49	Anonymous31	Anonymous28	1	0	1	0	1	0	0	0	0	0	0	1.21681	90
Manufacturer	NonUtilitar	0	1	1	0	0	0	0	0	0	2020-01-07 10:26:00	2020-01-07 10:31:00	0	37.316	90	10	Anonymous27	Anonymous48	Anonymous4	1	0	0	1	0	0	0	0	0	1	0	0	10	10	Anonymous41	Anonymous50	Anonymous6	0	0	0	1	0	0	0	0	0	1	1	0	10
Agent	NonUtilitar	1	1	1	0	1	1	0	0	1	2020-01-07 11:07:00	2020-01-07 11:12:00	1	41.6711	10	10	Anonymous30	Anonymous29	Anonymous36	1	1	1	1	0	1	1	0	0	1	1	0	50	90	Anonymous21	Anonymous11	Anonymous39	0	1	1	1	0	1	1	0	0	1	1	0	10
Manufacturer	NonUtilitar	1	1	1	1	1	1	1	1	1	2020-01-07 10:44:00	2020-01-07 10:50:00	1	69.136	90	50	Anonymous25	Anonymous41	Anonymous18	1	1	1	1	1	1	1	1	1	1	1	0	10	10	Anonymous46	Anonymous28	Anonymous24	0	1	1	1	1	1	1	1	1	1	1	0	50
Manufacturer	Neutral	1	1	1	0	1	1	0	1	1	2020-01-07 11:36:00	2020-01-07 11:42:00	0	56.815	50	10	Anonymous7	Anonymous44	Anonymous13	1	0	1	1	1	0	1	1	1	1	1	0	50	50	Anonymous8	Anonymous41	Anonymous28	0	0	1	1	1	0	1	1	1	1	1	0	50
Agent	Utilitarian	0	1	1	0	0	0	0	0	0	2020-01-07 09:32:00	2020-01-07 09:37:00	0	16.7911	90	90	Anonymous41	Anonymous21	Anonymous5	1	0	0	0	0	1	0	1	0	0	0	0	90	50	Anonymous29	Anonymous23	Anonymous9	0	0	0	0	0	1	0	1	0	0	0	0	50
Agent	NonUtilitar	1	1	1	0	1	1	0	0	1	2020-01-07 10:51:00	2020-01-07 10:57:00	0	25.1246	50	10	Anonymous22	Anonymous46	Anonymous37	1	0	1	1	0	0	1	1	1	1	1	0	90	90	Anonymous2	Anonymous35	Anonymous5	0	0	1	1	0	0	1	1	1	1	1	0	10
Agent	Neutral	1	1	1	0	1	1	0	1	1	2020-01-07 08:35:00	2020-01-07 08:40:00	0	20.4834	90	10	Anonymous8	Anonymous36	Anonymous30	1	0	1	1	1	1	1	1	1	0	1	0	10	10	Anonymous40	Anonymous29	Anonymous33	0	0	1	1	1	1	1	1	1	0	1	0	90
Agent	NonUtilitar	1	1	1	0	1	1	0	1	1	2020-01-07 09:37:00	2020-01-07 09:43:00	1	67.581	10	50	Anonymous50	Anonymous14	Anonymous12	1	1	1	1	0	1	1	1	0	1	1	0	50	90	Anonymous1	Anonymous4	Anonymous29	0	1	1	1	0	1	1	1	0	1	1	0	90
Manufacturer	NonUtilitar	1	1	1	1	1	1	1	1	1	2020-01-07 09:40:00	2020-01-07 09:44:00	1	25.3986	50	90	Anonymous37	Anonymous16	Anonymous26	1	1	1	1	1	1	1	1	1	1	1	0	10	90	Anonymous42	Anonymous44	Anonymous6	0	1	1	1	1	1	1	1	1	1	1	0	90
Agent	Neutral	1	1	1	0	1	1	0	1	1	2020-01-07 09:39:00	2020-01-07 09:44:00	1	49.1175	90	90	Anonymous16	Anonymous17	Anonymous20	1	1	0	1	1	1	0	1	1	1	0	0	50	10	Anonymous49	Anonymous21	Anonymous10	0	1	0	1	1	1	0	1	1	1	1	0	10
Agent	NonUtilitar	1	1	0	0	1	0	1	1	0	2020-01-07 07:36:00	2020-01-07 07:42:00	0	30.8812	50	90	Anonymous2	Anonymous25	Anonymous49	1	0	1	1	0	0	0	0	1	0	1	8.61777	10	10	Anonymous14	Anonymous11	Anonymous21	1	0	1	0	0	0	0	0	0	0	0	0	50
Agent	Utilitarian	0	1	0	1	1	1	1	1	1	2020-01-07 09:01:00	2020-01-07 09:18:00	0	82.0243	10	90	Anonymous6	Anonymous23	Anonymous46	1	0	0	1	1	1	1	1	1	1	0	0	10	10	Anonymous16	Anonymous19	Anonymous3	0	0	0	1	1	1	1	1	1	1	1	0	50
Manufacturer	NonUtilitar	0	1	1	0	0	1	0	0	1	2020-01-07 08:38:00	2020-01-07 08:44:00	1	40.315	10	50	Anonymous8	Anonymous1	Anonymous7	1	1	0	1	0	0	0	1	1	0	0	0	90	50	Anonymous36	Anonymous13	Anonymous30	0	1	0	1	0	0	0	1	1	0	1	0	10
Agent	Utilitarian	1	1	1	0	1	1	0	0	1	2020-01-07 10:34:00	2020-01-07 10:39:00	0	35.128	90	50	Anonymous9	Anonymous32	Anonymous31	1	0	0	1	1	1	1	1	0	1	0	0	50	10	Anonymous41	Anonymous3	Anonymous26	0	0	0	1	1	1	1	1	0	1	1	15.717	50
Agent	Neutral	0	0	1	0	1	1	1	0	1	2020-01-07 06:41:00	2020-01-07 06:57:00	1	248.382	90	10	Anonymous25	Anonymous39	Anonymous7	1	1	1	1	0	0	1	0	1	0	1	42.2465	50	90	Anonymous36	Anonymous49	Anonymous24	1	1	1	1	0	0	1	0	1	0	1	4.18201	50
Agent	NonUtilitar	0	1	1	0	0	0	0	0	0	2020-01-07 22:49:00	2020-01-07 23:06:00	0	38.3812	50	10	Anonymous34	Anonymous15	Anonymous47	1	0	1	0	0	0	0	0	1	0	1	0	10	90	Anonymous30	Anonymous5	Anonymous41	0	0	1	0	0	0	0	0	1	0	0	0	90
Manufacturer	Utilitarian	1	1	1	0	1	1	0	1	1	2020-01-07 09:11:00	2020-01-07 09:16:00	1	41.0062	50	90	Anonymous9	Anonymous1	Anonymous27	1	1	0	1	0	1	1	1	1	1	0	0	50	10	Anonymous36	Anonymous14	Anonymous49	0	1	0	1	0	1	1	1	1	1	1	0	10
Manufacturer	Neutral	0	1	1	0	0	1	0	0	0	2020-01-07 10:49:00	2020-01-07 10:55:00	0	27.1574	50	10	Anonymous48	Anonymous25	Anonymous8	1	0	0	0	1	0	1	0	1	0	0	0	10	10	Anonymous44	Anonymous13	Anonymous36	0	0	0	0	1	0	1	0	1	0	0	0	50
Agent	NonUtilitar	1	1	1	0	0	0	0	0	0	2020-01-07 09:33:00	2020-01-07 09:39:00	0	33.7336	90	90	Anonymous42	Anonymous4	Anonymous40	1	0	0	0	1	0	1	0	1	0	0	0	50	90	Anonymous20	Anonymous22	Anonymous16	0	0	0	0	1	0	1	0	1	0	0	0	50
Manufacturer	Neutral	1	1	1	0	1	1	0	0	0	2020-01-07 09:32:00	2020-01-07 09:38:00	1	21.833	10	50	Anonymous4	Anonymous6	Anonymous46	1	1	1	0	0	0	1	0	1	1	1	0	10	10	Anonymous23	Anonymous1	Anonymous2	0	1	1	0	0	0	1	0	1	1	0	4.8009	90
Manufacturer	NonUtilitar	1	1	1	1	1	1	0	1	1	2020-01-07 08:40:00	2020-01-07 08:46:00	0	59.949	90	10	Anonymous5	Anonymous47	Anonymous48	1	0	1	1	1	1	1	1	1	1	1	0	90	90	Anonymous23	Anonymous9	Anonymous33	0	0	1	1	1	1	1	1	1	1	1	0	90
Agent	Neutral	1	1	1	0	1	1	0	0	1	2020-01-07 08:35:00	2020-01-07 08:40:00	0	45.1121	50	10	Anonymous6	Anonymous38	Anonymous7	1	0	1	1	1	1	0	1	0	1	1	0	90	90	Anonymous35	Anonymous13	Anonymous23	0	0	1	1	1	1	0	1	0	1	1	0	50
Agent	Neutral	1	1	1	1	1	1	0	1	1	2020-01-07 09:33:00	2020-01-07 09:38:00	1	39.7715	10	90	Anonymous38	Anonymous26	Anonymous14	1	1	1	1	1	1	1	0	1	1	1	0	50	90	Anonymous12	Anonymous41	Anonymous42	0	1	1	1	1	1	1	0	1	1	1	0	50
Agent	NonUtilitar	1	1	1	0	1	1	0	0	0	2020-01-07 14:34:00	2020-01-07 14:39:00	0	24.962	50	10	Anonymous18	Anonymous21	Anonymous22	1	0	1	1	1	0	1	0	0	1	1	0	50	90	Anonymous25	Anonymous23	Anonymous48	0	0	1	1	1	0	1	0	0	1	1	0	10
Manufacturer	NonUtilitar	1	0	1	1	1	1	0	0	1	2020-01-07 08:48:00	2020-01-07 08:54:00	0	31.3993	10	50	Anonymous36	Anonymous22	Anonymous21	1	0	1	0	1	1	0	1	1	1	1	0	50	10	Anonymous46	Anonymous13	Anonymous14	0	0	1	0	1	1	0	1	1	1	0	0	90
Agent	Neutral	1	1	1	0	1	1	0	0	1	2020-01-07 08:39:00	2020-01-07 08:44:00	0	34.6207	90	50	Anonymous12	Anonymous31	Anonymous20	1	0	1	1	0	0	1	1	1	1	1	0	90	90	Anonymous18	Anonymous9	Anonymous50	0	0	1	1	0	0	1	1	1	1	1	0	10
Manufacturer	Utilitarian	0	1	1	0	0	1	0	0	0	2020-01-07 08:11:00	2020-01-07 08:16:00	1	46.734	10	50	Anonymous40	Anonymous35	Anonymous33	1	1	1	0	0	0	0	0	0	1	1	0	10	90	Anonymous14	Anonymous48	Anonymous44	0	1	1	0	0	0	0	0	0	1	0	0	50
Agent	Neutral	1	1	1	0	1	1	0	0	1	2020-01-07 07:35:00	2020-01-07 07:40:00	1	29.1333	50	50	Anonymous21	Anonymous16	Anonymous6	1	1	1	0	1	0	1	1	0	1	1	0	10	50	Anonymous45	Anonymous39	Anonymous19	0	1	1	0	1	0	1	1	0	1	0	0	90
Manufacturer	Utilitarian	0	1	1	0	0	1	0	0	0	2020-01-07 09:40:00	2020-01-07 09:45:00	1	34.1408	10	50	Anonymous16	Anonymous3	Anonymous4	1	1	0	0	0	0	0	1	0	1	0	0	50	10	Anonymous8	Anonymous44	Anonymous48	0	1	0	0	0	0	0	1	0	1	0	0	90
Agent	NonUtilitar	0	1	1	0	1	1	0	0	0	2020-01-07 09:31:00	2020-01-07 09:41:00	0	37.8179	50	10	Anonymous22	Anonymous7	Anonymous42	1	0	1	1	1	0	0	0	1	0	1	1.64899	50	90	Anonymous46	Anonymous28	Anonymous6	1	0	1	1	1	0	0	0	1	0	1	0	10
Manufacturer	Neutral	1	1	0	1	1	0	0	1	1	2020-01-07 06:50:00	2020-01-07 06:56:00	0	20.8337	90	10	Anonymous42	Anonymous26	Anonymous38	1	0	1	0	0	1	0	0	1	0	1	0	10	50	Anonymous39	Anonymous11	Anonymous28	0	0	1	0	0	1	0	0	1	0	0	1.269	50
Manufacturer	NonUtilitar	1	1	1	0	1	1	0	0	1	2020-01-07 08:34:00	2020-01-07 08:40:00	1	28.5925	10	90	Anonymous8	Anonymous20	Anonymous3	1	1	1	0	1	0	1	0	1	1	1	0	10	50	Anonymous30	Anonymous6	Anonymous9	0	1	1	0	1	0	1	0	1	1	0	0	90
Agent	NonUtilitar	1	1	1	0	1	1	0	0	1	2020-01-07 08:00:00	2020-01-07 08:06:00	0	64.8854	90	10	Anonymous31	Anonymous40	Anonymous3	1	0	0	1	1	0	1	1	1	1	0	0	90	50	Anonymous24	Anonymous28	Anonymous18	0	0	0	1	1	0	1	1	1	1	1	0	10
Agent	Utilitarian	1	1	1	0	0	1	0	0	0	2020-01-07 08:41:00	2020-01-07 08:46:00	1	41.7998	10	10	Anonymous32	Anonymous27	Anonymous8	1	1	0	1	0	1	0	1	0	0	0	0	50	10	Anonymous40	Anonymous30	Anonymous19	0	1	0	1	0	1	0	1	0	0	1	0	50
Agent	Neutral	0	1	0	1	0	0	0	1	0	2020-01-07 06:44:00	2020-01-07 06:54:00	1	87.9466	90	50	Anonymous43	Anonymous5	Anonymous22	1	1	0	0	1	1	0	0	0	0	0	0	50	50	Anonymous15	Anonymous3	Anonymous13	0	1	0	0	1	1	0	0	0	0	0	0	10
Agent	NonUtilitar	0	0	0	0	0	0	0	0	0	2020-01-07 10:18:00	2020-01-07 10:24:00	0	30.9841	50	50	Anonymous32	Anonymous50	Anonymous1	1	0	0	0	0	0	0	0	0	0	0	0	10	50	Anonymous44	Anonymous27	Anonymous43	0	0	0	0	0	0	0	0	0	0	0	0	10
Agent	Neutral	0	1	1	0	0	1	0	0	1	2020-01-07 10:23:00	2020-01-07 10:29:00	0	44.201	50	10	Anonymous42	Anonymous27	Anonymous1	1	0	0	1	0	0	1	1	0	1	0	0	10	10	Anonymous4	Anonymous33	Anonymous38	0	0	0	1	0	0	1	1	0	1	1	0	10
Agent	NonUtilitar	1	0	0	0	0	0	0	0	0	2020-01-07 14:42:00	2020-01-07 15:00:00	0	30.308	10	50	Anonymous6	Anonymous15	Anonymous1	1	0	1	0	0	1	1	0	0	0	1	4.59801	10	10	Anonymous2	Anonymous31	Anonymous19	1	0	1	0	0	1	0	0	0	0	0	1.73499	10
Agent	Utilitarian	0	1	1	1	0	1	0	0	0	2020-01-07 08:37:00	2020-01-07 08:45:00	0	60.2312	90	50	Anonymous1	Anonymous38	Anonymous50	1	0	1	0	1	0	1	0	0	1	1	0	50	90	Anonymous15	Anonymous29	Anonymous33	0	0	1	0	1	0	1	0	0	1	0	0	90
Manufacturer	Utilitarian	0	1	1	0	1	1	0	0	1	2020-01-07 09:35:00	2020-01-07 09:41:00	0	46.292	90	10	Anonymous40	Anonymous11	Anonymous36	1	0	0	1	1	1	1	1	0	0	0	0	50	10	Anonymous37	Anonymous47	Anonymous9	0	0	0	1	1	1	1	1	0	0	1	0	50
Agent	Utilitarian	1	1	1	1	0	1	0	0	0	2020-01-07 08:54:00	2020-01-07 09:00:00	0	53.5836	90	10	Anonymous46	Anonymous26	Anonymous33	1	0	0	0	1	1	0	1	0	0	0	0	90	90	Anonymous43	Anonymous36	Anonymous6	0	0	0	0	1	1	0	1	0	0	0	0	50
Agent	Neutral	1	1	1	0	1	1	0	0	1	2020-01-07 17:55:00	2020-01-07 18:00:00	0	35.17	50	10	Anonymous30	Anonymous27	Anonymous22	1	0	0	1	1	1	1	0	1	1	0	0	90	10	Anonymous23	Anonymous12	Anonymous35	0	0	0	1	1	1	1	0	1	1	1	0	10
Agent	Utilitarian	1	1	1	0	1	1	0	1	1	2020-01-07 09:45:00	2020-01-07 09:50:00	1	30.7445	50	90	Anonymous45	Anonymous10	Anonymous24	1	1	0	1	1	1	0	1	1	1	0	0	90	10	Anonymous19	Anonymous27	Anonymous15	0	1	0	1	1	1	0	1	1	1	1	0	90
Agent	Utilitarian	0	0	0	0	1	0	0	1	0	2020-01-07 06:42:00	2020-01-07 06:49:00	0	63.9947	10	50	Anonymous17	Anonymous4	Anonymous39	1	0	1	0	0	0	0	0	1	0	1	7.47906	90	50	Anonymous19	Anonymous38	Anonymous37	1	0	1	0	0	0	0	0	1	0	0	0	90
Manufacturer	Neutral	0	1	1	0	0	1	0	0	0	2020-01-07 13:27:00	2020-01-07 13:33:00	1	37.7504	10	90	Anonymous46	Anonymous49	Anonymous15	1	1	0	0	0	0	0	1	0	1	0	0	90	10	Anonymous9	Anonymous50	Anonymous39	0	1	0	0	0	0	0	1	0	1	0	0	90
Manufacturer	NonUtilitar	1	1	1	0	1	1	0	1	1	2020-01-07 09:45:00	2020-01-07 09:51:00	1	100.38	50	50	Anonymous13	Anonymous14	Anonymous30	1	1	1	0	1	1	1	1	1	0	1	0	10	50	Anonymous37	Anonymous45	Anonymous16	0	1	1	0	1	1	1	1	1	0	0	0	50
Agent	Utilitarian	1	1	1	0	0	1	0	0	0	2020-01-07 09:36:00	2020-01-07 09:44:00	1	26.3433	10	90	Anonymous43	Anonymous10	Anonymous34	1	1	0	0	1	0	0	0	1	1	0	0	90	90	Anonymous7	Anonymous16	Anonymous22	0	1	0	0	1	0	0	0	1	1	0	0	50
Agent	Utilitarian	1	1	1	0	1	1	0	0	1	2020-01-07 06:34:00	2020-01-07 06:39:00	0	24.6158	50	10	Anonymous48	Anonymous47	Anonymous28	1	0	0	1	1	1	1	1	0	1	0	0	90	10	Anonymous1	Anonymous3	Anonymous46	0	0	0	1	1	1	1	1	0	1	1	0	10
Agent	NonUtilitar	0	1	1	0	0	1	0	0	0	2020-01-07 09:36:00	2020-01-07 09:41:00	0	49.9015	90	90	Anonymous3	Anonymous9	Anonymous2	1	0	1	0	0	1	1	0	0	0	1	0	10	90	Anonymous17	Anonymous38	Anonymous44	0	0	1	0	0	1	1	0	0	0	0	0	90
Manufacturer	Utilitarian	1	1	1	0	1	1	0	0	1	2020-01-07 09:36:00	2020-01-07 09:41:00	0	30.6555	50	10	Anonymous14	Anonymous19	Anonymous12	1	0	1	1	1	0	1	0	1	1	1	0	10	50	Anonymous45	Anonymous35	Anonymous9	0	0	1	1	1	0	1	0	1	1	1	0	50
Agent	Utilitarian	0	0	0	0	0	0	0	0	0	2020-01-07 10:10:00	2020-01-07 10:14:00	0	11.4858	50	90	Anonymous28	Anonymous5	Anonymous25	1	0	0	0	0	0	0	0	0	0	0	0	90	10	Anonymous33	Anonymous20	Anonymous37	0	0	0	0	0	0	0	0	0	0	0	0	90
Agent	NonUtilitar	1	1	1	0	0	0	1	0	0	2020-01-07 06:36:00	2020-01-07 06:46:00	1	76.2046	10	10	Anonymous10	Anonymous8	Anonymous13	1	1	1	0	0	1	0	1	0	0	1	22.9215	10	90	Anonymous29	Anonymous40	Anonymous41	1	1	1	0	0	1	0	1	0	0	0	0	50
Agent	Neutral	0	1	1	0	0	1	0	0	0	2020-01-07 09:37:00	2020-01-07 09:42:00	0	51.8335	90	50	Anonymous33	Anonymous21	Anonymous32	1	0	1	0	1	0	0	1	0	0	1	0	50	90	Anonymous46	Anonymous45	Anonymous18	0	0	1	0	1	0	0	1	0	0	0	0	90
Agent	Utilitarian	1	1	1	0	1	1	0	1	1	2020-01-07 09:39:00	2020-01-07 09:44:00	0	35.8139	50	10	Anonymous2	Anonymous42	Anonymous10	1	0	1	1	1	0	1	0	1	1	1	10.1117	90	90	Anonymous16	Anonymous47	Anonymous27	1	0	1	1	1	0	1	0	1	1	1	0	90
Manufacturer	NonUtilitar	1	1	1	1	1	1	0	0	1	2020-01-07 09:37:00	2020-01-07 09:43:00	1	14.5057	90	90	Anonymous30	Anonymous36	Anonymous35	1	1	1	0	1	1	1	1	1	0	1	0	50	90	Anonymous26	Anonymous23	Anonymous16	0	1	1	0	1	1	1	1	1	0	0	0	90
Manufacturer	NonUtilitar	0	1	1	0	0	1	0	0	0	2020-01-07 08:36:00	2020-01-07 08:41:00	0	29.1882	50	50	Anonymous30	Anonymous50	Anonymous46	1	0	0	1	0	1	1	0	0	0	0	0	90	10	Anonymous10	Anonymous17	Anonymous24	0	0	0	1	0	1	1	0	0	0	1	0	10
Manufacturer	Utilitarian	0	1	1	0	0	1	0	0	0	2020-01-07 12:54:00	2020-01-07 12:59:00	0	29.2746	10	10	Anonymous45	Anonymous15	Anonymous42	1	0	0	1	0	0	1	0	0	1	0	0	90	10	Anonymous37	Anonymous43	Anonymous16	0	0	0	1	0	0	1	0	0	1	1	0	10
Agent	Neutral	1	1	1	0	1	1	0	0	1	2020-01-07 08:46:00	2020-01-07 08:51:00	0	31.0131	90	50	Anonymous26	Anonymous3	Anonymous20	1	0	0	0	1	1	1	1	1	1	0	0	90	10	Anonymous17	Anonymous37	Anonymous25	0	0	0	0	1	1	1	1	1	1	0	0	50
Manufacturer	Neutral	0	0	0	0	0	0	0	0	0	2020-01-07 06:40:00	2020-01-07 06:45:00	0	21.5978	50	50	Anonymous23	Anonymous27	Anonymous28	1	0	0	0	0	0	0	0	0	0	0	1.6738	50	90	Anonymous38	Anonymous47	Anonymous11	1	0	0	0	0	0	0	0	0	0	0	0	50
Manufacturer	Utilitarian	0	1	1	0	0	1	0	0	0	2020-01-07 13:02:00	2020-01-07 13:08:00	0	39.1024	90	10	Anonymous41	Anonymous26	Anonymous34	1	0	1	0	1	0	1	0	0	0	1	4.85014	10	90	Anonymous27	Anonymous21	Anonymous29	1	0	1	0	1	0	1	0	0	0	0	0	50
Manufacturer	Neutral	0	0	0	0	0	0	1	1	0	2020-01-07 08:31:00	2020-01-07 08:39:00	0	14.5136	50	50	Anonymous2	Anonymous8	Anonymous15	1	0	0	0	1	0	1	0	0	0	0	1.91137	50	10	Anonymous23	Anonymous50	Anonymous29	1	0	0	0	1	0	1	0	0	0	0	0	10
Agent	Neutral	1	1	1	0	0	1	0	0	0	2020-01-07 09:37:00	2020-01-07 09:42:00	0	30.0324	90	10	Anonymous30	Anonymous37	Anonymous41	1	0	0	0	1	1	1	1	0	0	0	0	90	90	Anonymous26	Anonymous15	Anonymous47	0	0	0	0	1	1	1	1	0	0	0	0	90
Manufacturer	Neutral	0	1	1	0	0	1	0	0	0	2020-01-07 09:53:00	2020-01-07 09:58:00	0	26.2699	50	50	Anonymous33	Anonymous20	Anonymous2	1	0	1	1	0	0	1	0	0	0	1	0	10	50	Anonymous9	Anonymous22	Anonymous4	0	0	1	1	0	0	1	0	0	0	1	0	50
Manufacturer	Neutral	0	0	0	1	0	0	0	1	0	2020-01-07 10:02:00	2020-01-07 10:07:00	0	20.581	10	10	Anonymous48	Anonymous49	Anonymous16	1	0	1	0	0	1	0	0	0	0	1	2.575	50	10	Anonymous39	Anonymous9	Anonymous35	1	0	1	0	0	1	0	0	0	0	0	1.333	10
Agent	NonUtilitar	1	1	1	0	1	1	0	0	1	2020-01-07 10:24:00	2020-01-07 10:30:00	0	19.6611	90	50	Anonymous11	Anonymous14	Anonymous26	1	0	0	1	1	1	1	1	1	0	0	0	90	10	Anonymous20	Anonymous18	Anonymous13	0	0	0	1	1	1	1	1	1	0	1	0	50
Agent	NonUtilitar	1	1	1	1	1	1	1	1	1	2020-01-07 11:17:00	2020-01-07 11:22:00	1	39.5507	10	10	Anonymous5	Anonymous50	Anonymous22	1	1	1	1	1	1	1	1	1	1	1	0	50	50	Anonymous40	Anonymous4	Anonymous46	0	1	1	1	1	1	1	1	1	1	1	0	10
Agent	NonUtilitar	1	1	1	1	1	1	0	1	1	2020-01-07 07:45:00	2020-01-07 07:51:00	1	45.2896	50	90	Anonymous49	Anonymous9	Anonymous4	1	1	1	1	0	1	1	1	1	1	1	0	50	50	Anonymous42	Anonymous26	Anonymous33	0	1	1	1	0	1	1	1	1	1	1	0	10
Agent	Utilitarian	1	1	1	0	0	1	0	0	1	2020-01-07 09:33:00	2020-01-07 09:38:00	0	27.2498	90	10	Anonymous35	Anonymous17	Anonymous22	1	0	1	0	0	1	1	1	1	0	1	0	90	90	Anonymous46	Anonymous27	Anonymous43	0	0	1	0	0	1	1	1	1	0	0	0	90
Agent	Utilitarian	1	1	1	0	1	1	0	0	1	2020-01-07 10:16:00	2020-01-07 10:21:00	0	46.995	90	50	Anonymous1	Anonymous47	Anonymous40	1	0	0	1	0	1	1	1	1	1	0	0	50	10	Anonymous44	Anonymous12	Anonymous6	0	0	0	1	0	1	1	1	1	1	1	0	10
Agent	NonUtilitar	0	1	1	0	0	0	0	0	0	2020-01-07 09:33:00	2020-01-07 09:38:00	0	33.9002	90	90	Anonymous19	Anonymous27	Anonymous5	1	0	0	0	0	1	1	0	0	0	0	0	90	10	Anonymous20	Anonymous45	Anonymous22	0	0	0	0	0	1	1	0	0	0	0	0	50
Agent	NonUtilitar	1	1	1	0	1	1	0	1	1	2020-01-07 09:42:00	2020-01-07 09:47:00	1	26.6966	90	90	Anonymous15	Anonymous33	Anonymous10	1	1	1	1	1	1	0	0	1	1	1	0	10	10	Anonymous28	Anonymous12	Anonymous41	0	1	1	1	1	1	0	0	1	1	1	0	10
Agent	NonUtilitar	0	1	1	0	0	0	0	0	0	2020-01-07 06:42:00	2020-01-07 06:47:00	1	45.2303	10	50	Anonymous9	Anonymous10	Anonymous15	1	1	0	1	0	0	0	0	0	0	0	0	90	90	Anonymous32	Anonymous4	Anonymous13	0	1	0	1	0	0	0	0	0	0	1	0	10
Agent	Neutral	1	1	1	0	1	1	0	0	1	2020-01-07 15:42:00	2020-01-07 15:47:00	0	37.0484	90	50	Anonymous39	Anonymous21	Anonymous40	1	0	1	1	0	1	1	1	1	0	1	0	10	50	Anonymous32	Anonymous25	Anonymous42	0	0	1	1	0	1	1	1	1	0	1	0	50
Manufacturer	Neutral	0	0	1	1	0	0	0	1	1	2020-01-07 07:43:00	2020-01-07 07:57:00	0	209.113	90	10	Anonymous31	Anonymous33	Anonymous18	1	0	1	1	1	0	1	1	0	0	1	0	90	90	Anonymous38	Anonymous42	Anonymous45	0	0	1	1	1	0	1	1	0	0	1	12.8548	50
Manufacturer	Neutral	1	1	1	1	1	1	1	1	1	2020-01-07 09:36:00	2020-01-07 09:40:00	1	27.517	10	50	Anonymous25	Anonymous38	Anonymous7	1	1	1	1	1	1	1	1	1	1	1	0	90	50	Anonymous4	Anonymous5	Anonymous6	0	1	1	1	1	1	1	1	1	1	1	0	90
Manufacturer	NonUtilitar	1	1	1	0	1	1	0	0	1	2020-01-07 17:37:00	2020-01-07 17:42:00	1	28.9157	10	10	Anonymous43	Anonymous17	Anonymous7	1	1	1	1	1	0	0	1	1	0	1	0	50	50	Anonymous12	Anonymous47	Anonymous40	0	1	1	1	1	0	0	1	1	0	1	0	50
Manufacturer	Neutral	1	1	0	0	1	0	0	1	1	2020-01-07 08:14:00	2020-01-07 08:20:00	0	15.3696	90	10	Anonymous8	Anonymous5	Anonymous7	1	0	1	0	1	1	0	0	1	1	1	0	50	50	Anonymous19	Anonymous24	Anonymous41	0	0	1	0	1	1	0	0	1	1	0	1.38229	50
Manufacturer	Utilitarian	1	1	1	0	1	1	0	0	1	2020-01-07 09:41:00	2020-01-07 09:46:00	1	53.21	10	10	Anonymous5	Anonymous8	Anonymous11	1	1	1	0	1	1	0	0	1	1	1	0	10	90	Anonymous28	Anonymous38	Anonymous4	0	1	1	0	1	1	0	0	1	1	0	0	90
Agent	Neutral	1	1	1	1	1	1	0	1	1	2020-01-07 08:39:00	2020-01-07 08:55:00	0	36.641	90	10	Anonymous48	Anonymous21	Anonymous20	1	0	1	1	1	1	1	1	1	1	1	0	90	90	Anonymous31	Anonymous45	Anonymous9	0	0	1	1	1	1	1	1	1	1	1	8.104	90
Manufacturer	Neutral	0	0	0	0	0	0	0	0	0	2020-01-07 08:47:00	2020-01-07 09:03:00	0	20.7053	90	10	Anonymous15	Anonymous8	Anonymous19	1	0	0	0	0	0	0	0	0	0	0	0	50	50	Anonymous42	Anonymous39	Anonymous18	0	0	0	0	0	0	0	0	0	0	0	0	50
Agent	NonUtilitar	1	1	1	0	1	1	0	0	1	2020-01-07 10:36:00	2020-01-07 10:41:00	1	32.137	10	10	Anonymous42	Anonymous7	Anonymous34	1	1	1	1	1	1	0	1	0	0	1	0	10	50	Anonymous27	Anonymous4	Anonymous6	0	1	1	1	1	1	0	1	0	0	1	0	10
Manufacturer	Utilitarian	1	1	1	0	1	1	0	0	1	2020-01-07 09:39:00	2020-01-07 09:45:00	1	43.8403	90	90	Anonymous8	Anonymous28	Anonymous24	1	1	0	0	0	1	1	1	1	1	0	4.18585	90	50	Anonymous5	Anonymous19	Anonymous1	1	1	0	0	0	1	1	1	1	1	0	3.08115	50
Agent	NonUtilitar	1	1	1	0	1	1	0	1	1	2020-01-07 11:57:00	2020-01-07 12:02:00	0	29.0153	50	10	Anonymous40	Anonymous49	Anonymous35	1	0	1	1	0	1	1	1	1	1	1	0	50	50	Anonymous42	Anonymous10	Anonymous33	0	0	1	1	0	1	1	1	1	1	1	0	90
Manufacturer	Neutral	1	1	1	0	1	1	0	0	1	2020-01-07 06:50:00	2020-01-07 06:55:00	1	54.5171	50	50	Anonymous41	Anonymous35	Anonymous13	1	1	1	1	1	1	1	0	0	0	1	0	10	50	Anonymous28	Anonymous20	Anonymous23	0	1	1	1	1	1	1	0	0	0	1	0	10
Agent	Neutral	1	0	1	0	0	1	0	0	1	2020-01-07 07:53:00	2020-01-07 07:59:00	0	22.939	50	10	Anonymous26	Anonymous48	Anonymous4	1	0	0	0	0	1	1	1	0	1	0	0	90	10	Anonymous16	Anonymous12	Anonymous44	0	0	0	0	0	1	1	1	0	1	0	0	90
Manufacturer	NonUtilitar	1	1	1	0	0	1	0	0	0	2020-01-07 11:15:00	2020-01-07 11:19:00	0	31.6657	90	90	Anonymous10	Anonymous2	Anonymous47	1	0	1	0	0	0	0	1	1	1	1	0	10	10	Anonymous39	Anonymous24	Anonymous19	0	0	1	0	0	0	0	1	1	1	0	0	50
Manufacturer	NonUtilitar	1	0	1	0	1	0	1	0	1	2020-01-07 08:28:00	2020-01-07 08:35:00	1	47.221	90	90	Anonymous30	Anonymous26	Anonymous13	1	1	0	1	0	1	0	1	0	1	0	5.767	10	50	Anonymous27	Anonymous32	Anonymous29	1	1	0	1	0	1	0	1	0	1	1	4.91301	10
Agent	NonUtilitar	1	1	1	0	1	1	0	0	1	2020-01-07 09:35:00	2020-01-07 09:40:00	0	36.2767	90	10	Anonymous48	Anonymous18	Anonymous38	1	0	1	0	1	1	0	1	1	1	1	0	90	90	Anonymous46	Anonymous7	Anonymous32	0	0	1	0	1	1	0	1	1	1	0	0	90
Manufacturer	NonUtilitar	1	1	1	0	1	1	0	0	1	2020-01-07 09:11:00	2020-01-07 09:16:00	0	20.448	90	10	Anonymous5	Anonymous16	Anonymous28	1	0	1	1	0	1	1	0	1	1	1	17.2799	50	50	Anonymous50	Anonymous49	Anonymous37	1	0	1	1	0	1	1	0	1	1	1	0	90
Manufacturer	Utilitarian	1	1	1	0	1	1	0	0	1	2020-01-07 08:42:00	2020-01-07 08:53:00	0	82.3618	50	10	Anonymous50	Anonymous22	Anonymous34	1	0	0	1	0	1	1	1	1	1	0	11.4994	90	10	Anonymous47	Anonymous11	Anonymous30	1	0	0	1	0	1	1	1	1	1	1	0	50
Agent	Utilitarian	1	1	1	0	1	1	0	0	1	2020-01-07 06:48:00	2020-01-07 06:54:00	0	17.599	90	50	Anonymous25	Anonymous31	Anonymous11	1	0	1	0	1	1	1	0	1	1	1	0	10	90	Anonymous36	Anonymous37	Anonymous17	0	0	1	0	1	1	1	0	1	1	0	0	50
Agent	NonUtilitar	1	1	1	0	1	1	0	0	1	2020-01-07 08:59:00	2020-01-07 09:06:00	1	43.3607	50	50	Anonymous48	Anonymous43	Anonymous24	1	1	0	1	1	1	0	1	1	0	0	0	90	50	Anonymous25	Anonymous50	Anonymous27	0	1	0	1	1	1	0	1	1	0	1	0	50
Manufacturer	Utilitarian	0	0	0	0	0	0	0	1	0	2020-01-07 09:38:00	2020-01-07 09:43:00	0	26.8259	50	50	Anonymous38	Anonymous43	Anonymous26	1	0	0	0	0	0	0	0	0	0	0	0	50	90	Anonymous36	Anonymous21	Anonymous5	0	0	0	0	0	0	0	0	0	0	0	0	10
Manufacturer	Utilitarian	1	1	1	1	1	1	1	1	1	2020-01-07 09:46:00	2020-01-07 09:51:00	1	23.932	10	10	Anonymous2	Anonymous22	Anonymous50	1	1	1	1	1	1	1	1	1	1	1	0	90	90	Anonymous33	Anonymous19	Anonymous28	0	1	1	1	1	1	1	1	1	1	1	0	90
Agent	Utilitarian	0	1	1	0	0	1	0	0	0	2020-01-07 09:45:00	2020-01-07 09:50:00	1	30.634	50	90	Anonymous5	Anonymous43	Anonymous42	1	1	0	0	0	1	0	1	0	0	0	0	90	10	Anonymous2	Anonymous13	Anonymous17	0	1	0	0	0	1	0	1	0	0	0	0	90
Manufacturer	Utilitarian	1	1	1	0	1	1	0	1	1	2020-01-07 09:44:00	2020-01-07 09:49:00	1	30.3661	10	90	Anonymous18	Anonymous20	Anonymous5	1	1	1	1	1	1	1	1	0	0	1	0	10	50	Anonymous49	Anonymous45	Anonymous4	0	1	1	1	1	1	1	1	0	0	1	0	90
Manufacturer	NonUtilitar	1	1	1	0	1	1	0	0	1	2020-01-07 11:25:00	2020-01-07 11:31:00	1	51.4778	10	90	Anonymous38	Anonymous6	Anonymous46	1	1	1	1	1	1	0	1	0	0	1	0	50	90	Anonymous20	Anonymous18	Anonymous50	0	1	1	1	1	1	0	1	0	0	1	0	90
Manufacturer	Utilitarian	0	1	1	0	1	1	0	1	0	2020-01-07 10:18:00	2020-01-07 10:23:00	1	17.9183	90	50	Anonymous10	Anonymous26	Anonymous24	1	1	0	0	1	1	1	0	1	0	0	0	90	10	Anonymous50	Anonymous36	Anonymous32	0	1	0	0	1	1	1	0	1	0	0	0	90
Agent	Neutral	1	0	0	0	0	0	1	1	0	2020-01-07 06:38:00	2020-01-07 06:44:00	0	31.5115	90	90	Anonymous11	Anonymous8	Anonymous38	1	0	1	1	0	0	1	0	1	0	1	0	10	10	Anonymous24	Anonymous40	Anonymous10	0	0	1	1	0	0	1	0	1	0	0	5.16917	50
Manufacturer	Utilitarian	1	1	1	0	1	1	0	0	1	2020-01-07 08:46:00	2020-01-07 08:52:00	1	41.5485	10	50	Anonymous11	Anonymous13	Anonymous40	1	1	0	1	1	1	1	0	0	1	0	0	50	10	Anonymous50	Anonymous5	Anonymous26	0	1	0	1	1	1	1	0	0	1	1	0	10
Agent	NonUtilitar	1	1	1	0	0	1	0	0	0	2020-01-07 10:08:00	2020-01-07 10:13:00	1	31.2417	10	10	Anonymous37	Anonymous14	Anonymous6	1	1	0	0	1	1	0	0	1	0	0	0	50	10	Anonymous31	Anonymous30	Anonymous49	0	1	0	0	1	1	0	0	1	0	0	0	90
Manufacturer	Neutral	1	1	1	0	0	0	0	0	0	2020-01-07 08:36:00	2020-01-07 08:41:00	0	29.249	90	50	Anonymous43	Anonymous38	Anonymous46	1	0	1	0	0	1	1	0	0	0	1	0	10	90	Anonymous36	Anonymous1	Anonymous14	0	0	1	0	0	1	1	0	0	0	0	0	50
Manufacturer	NonUtilitar	1	1	1	0	1	1	0	0	0	2020-01-07 10:24:00	2020-01-07 10:31:00	0	19.9146	90	90	Anonymous42	Anonymous18	Anonymous19	1	0	1	1	0	0	1	0	1	1	1	0	50	90	Anonymous26	Anonymous40	Anonymous38	0	0	1	1	0	0	1	0	1	1	1	0	10
Agent	Utilitarian	1	1	1	0	0	1	0	0	0	2020-01-07 10:04:00	2020-01-07 10:10:00	1	41.0823	10	10	Anonymous43	Anonymous35	Anonymous33	1	1	1	1	0	0	0	0	0	1	1	0	50	90	Anonymous45	Anonymous8	Anonymous14	0	1	1	1	0	0	0	0	0	1	1	0	10
Agent	NonUtilitar	1	1	1	1	1	1	0	0	1	2020-01-07 09:39:00	2020-01-07 09:45:00	1	63.4382	90	90	Anonymous39	Anonymous48	Anonymous27	1	1	1	1	1	1	0	1	0	1	1	0	50	90	Anonymous26	Anonymous41	Anonymous11	0	1	1	1	1	1	0	1	0	1	1	0	50
Manufacturer	NonUtilitar	1	1	1	0	1	1	0	0	1	2020-01-07 10:56:00	2020-01-07 11:02:00	0	85.7473	90	10	Anonymous47	Anonymous41	Anonymous39	1	0	1	1	1	1	0	1	0	1	1	0	50	90	Anonymous2	Anonymous29	Anonymous10	0	0	1	1	1	1	0	1	0	1	1	0	10
Agent	Utilitarian	1	1	1	1	1	1	0	1	1	2020-01-07 08:35:00	2020-01-07 08:40:00	1	35.9534	90	50	Anonymous42	Anonymous47	Anonymous34	1	1	1	1	1	1	1	1	0	1	1	0	50	10	Anonymous8	Anonymous26	Anonymous1	0	1	1	1	1	1	1	1	0	1	1	0	90
Agent	NonUtilitar	1	0	1	1	0	0	1	0	0	2020-01-07 10:02:00	2020-01-07 10:09:00	0	33.9153	50	90	Anonymous3	Anonymous47	Anonymous49	1	0	1	0	1	0	1	0	1	0	1	0	90	10	Anonymous41	Anonymous40	Anonymous7	0	0	1	0	1	0	1	0	1	0	0	0	50
Agent	NonUtilitar	1	1	1	1	1	1	1	0	1	2020-01-07 08:50:00	2020-01-07 08:57:00	1	75.4522	50	90	Anonymous43	Anonymous24	Anonymous10	1	1	1	1	1	0	1	1	1	1	1	0	10	50	Anonymous28	Anonymous16	Anonymous47	0	1	1	1	1	0	1	1	1	1	1	0	10
Manufacturer	NonUtilitar	1	1	1	0	1	1	0	0	1	2020-01-07 09:38:00	2020-01-07 09:43:00	1	26.732	10	90	Anonymous29	Anonymous17	Anonymous46	1	1	1	1	1	1	0	0	1	0	1	0	50	90	Anonymous39	Anonymous20	Anonymous27	0	1	1	1	1	1	0	0	1	0	1	0	10
Agent	NonUtilitar	1	1	1	0	1	1	0	0	0	2020-01-07 08:44:00	2020-01-07 08:50:00	1	40.648	10	10	Anonymous41	Anonymous7	Anonymous3	1	1	0	1	0	0	1	1	0	1	0	0	90	90	Anonymous11	Anonymous30	Anonymous31	0	1	0	1	0	0	1	1	0	1	1	0	10
Agent	Utilitarian	1	1	0	1	1	1	0	0	0	2020-01-07 09:39:00	2020-01-07 09:45:00	0	37.6309	90	90	Anonymous15	Anonymous6	Anonymous34	1	0	0	0	1	1	1	0	1	1	0	0	10	90	Anonymous36	Anonymous13	Anonymous11	0	0	0	0	1	1	1	0	1	1	0	0	90
Manufacturer	NonUtilitar	1	1	1	0	1	1	0	1	1	2020-01-07 06:37:00	2020-01-07 06:42:00	1	46.9833	50	50	Anonymous17	Anonymous14	Anonymous48	1	1	1	1	1	0	0	1	1	1	1	0	10	10	Anonymous30	Anonymous25	Anonymous20	0	1	1	1	1	0	0	1	1	1	1	0	90
Agent	Neutral	1	1	1	0	1	1	0	0	1	2020-01-07 08:08:00	2020-01-07 08:16:00	1	90.9408	50	50	Anonymous44	Anonymous15	Anonymous28	1	1	0	1	1	1	1	0	1	0	0	0	90	50	Anonymous6	Anonymous31	Anonymous40	0	1	0	1	1	1	1	0	1	0	1	11.2178	50
Manufacturer	Neutral	0	1	0	0	0	1	0	0	0	2020-01-07 08:39:00	2020-01-07 08:48:00	1	56.4744	50	90	Anonymous21	Anonymous7	Anonymous32	1	1	1	0	0	0	0	0	0	0	1	4.41621	10	50	Anonymous47	Anonymous19	Anonymous24	1	1	1	0	0	0	0	0	0	0	0	0	90
Manufacturer	Utilitarian	0	0	0	1	0	1	1	0	0	2020-01-07 08:12:00	2020-01-07 08:17:00	0	12.5612	50	50	Anonymous27	Anonymous41	Anonymous34	1	0	0	0	0	1	0	0	1	0	0	6.9082	90	90	Anonymous42	Anonymous12	Anonymous32	1	0	0	1	0	1	0	0	1	0	1	2.09053	50
Agent	Neutral	1	1	1	0	1	1	0	0	1	2020-01-07 09:33:00	2020-01-07 09:39:00	0	39.541	90	10	Anonymous8	Anonymous17	Anonymous37	1	0	1	1	1	1	0	1	0	1	1	0	90	90	Anonymous35	Anonymous4	Anonymous32	0	0	1	1	1	1	0	1	0	1	1	0	10
Agent	Utilitarian	1	1	1	0	0	1	0	0	0	2020-01-07 09:39:00	2020-01-07 09:44:00	0	44.9388	50	10	Anonymous40	Anonymous38	Anonymous30	1	0	0	1	0	0	0	1	1	0	0	0	90	90	Anonymous43	Anonymous5	Anonymous39	0	0	0	1	0	0	0	1	1	0	1	0	50
Manufacturer	NonUtilitar	1	1	1	0	1	1	0	1	1	2020-01-07 09:38:00	2020-01-07 09:44:00	0	65.05	90	10	Anonymous11	Anonymous28	Anonymous13	1	0	1	1	1	1	1	0	1	1	1	0	10	90	Anonymous40	Anonymous5	Anonymous10	0	0	1	1	1	1	1	0	1	1	1	0	50
Agent	Utilitarian	1	1	1	1	1	1	1	1	1	2020-01-07 06:40:00	2020-01-07 06:44:00	1	22.2978	10	10	Anonymous48	Anonymous13	Anonymous33	1	1	1	1	1	1	1	1	1	1	1	0	90	90	Anonymous26	Anonymous22	Anonymous16	0	1	1	1	1	1	1	1	1	1	1	0	10
Manufacturer	Utilitarian	1	1	1	0	1	1	0	1	1	2020-01-07 09:35:00	2020-01-07 09:40:00	0	47.0657	90	10	Anonymous40	Anonymous18	Anonymous38	1	0	1	0	1	1	1	1	1	1	1	0	10	90	Anonymous44	Anonymous21	Anonymous8	0	0	1	0	1	1	1	1	1	1	0	0	50
Agent	NonUtilitar	1	1	1	0	1	1	0	1	1	2020-01-07 10:40:00	2020-01-07 10:46:00	1	42.4892	10	90	Anonymous31	Anonymous39	Anonymous35	1	1	0	0	0	1	1	1	1	0	0	0	90	10	Anonymous16	Anonymous45	Anonymous4	0	1	0	0	0	1	1	1	1	0	0	0	50
Manufacturer	Neutral	1	1	1	1	1	1	0	0	1	2020-01-07 06:42:00	2020-01-07 06:48:00	1	54.5701	50	90	Anonymous46	Anonymous7	Anonymous11	1	1	1	1	1	1	1	0	0	1	1	0	90	90	Anonymous5	Anonymous21	Anonymous48	0	1	1	1	1	1	1	0	0	1	1	0	50
Manufacturer	Utilitarian	1	0	1	1	1	1	1	1	1	2020-01-07 09:47:00	2020-01-07 09:53:00	1	37.7055	90	10	Anonymous12	Anonymous24	Anonymous10	1	1	1	1	1	1	1	1	1	1	1	0	50	10	Anonymous48	Anonymous15	Anonymous4	0	1	1	1	1	1	1	1	1	1	1	0	10
Agent	Utilitarian	0	0	0	1	0	1	0	1	0	2020-01-07 09:35:00	2020-01-07 09:40:00	1	23.3593	90	50	Anonymous37	Anonymous1	Anonymous49	1	1	0	0	1	1	0	0	0	0	0	2.85342	10	50	Anonymous26	Anonymous47	Anonymous42	1	1	0	0	1	1	0	0	0	0	0	1.86897	10
Manufacturer	NonUtilitar	1	1	1	0	1	1	0	0	1	2020-01-07 09:41:00	2020-01-07 09:47:00	1	39.3602	90	90	Anonymous49	Anonymous16	Anonymous23	1	1	0	0	1	0	1	1	1	1	0	8.11159	90	10	Anonymous8	Anonymous38	Anonymous17	1	1	0	0	1	0	1	1	1	1	0	0	90
Agent	NonUtilitar	1	1	1	0	1	1	0	1	1	2020-01-07 07:43:00	2020-01-07 07:48:00	0	45.9887	50	10	Anonymous11	Anonymous38	Anonymous30	1	0	1	1	1	1	1	1	0	1	1	0	90	50	Anonymous33	Anonymous12	Anonymous24	0	0	1	1	1	1	1	1	0	1	1	0	10
Manufacturer	Neutral	1	1	1	0	1	1	0	0	1	2020-01-07 08:56:00	2020-01-07 09:02:00	0	62.849	90	50	Anonymous11	Anonymous40	Anonymous4	1	0	1	1	0	1	0	1	1	1	1	0	10	10	Anonymous26	Anonymous33	Anonymous50	0	0	1	1	0	1	0	1	1	1	1	0	90
Manufacturer	Neutral	1	1	1	0	1	1	0	0	0	2020-01-07 10:19:00	2020-01-07 10:24:00	0	30.365	90	10	Anonymous48	Anonymous42	Anonymous18	1	0	0	1	1	0	1	0	1	1	0	0	90	50	Anonymous14	Anonymous36	Anonymous37	0	0	0	1	1	0	1	0	1	1	1	0	10
Manufacturer	NonUtilitar	1	1	1	0	0	0	0	0	0	2020-01-07 09:35:00	2020-01-07 09:40:00	0	59.2588	90	90	Anonymous6	Anonymous34	Anonymous7	1	0	0	1	0	0	1	0	0	1	0	0	90	50	Anonymous24	Anonymous29	Anonymous30	0	0	0	1	0	0	1	0	0	1	1	0	10
Manufacturer	NonUtilitar	1	1	1	1	1	1	1	1	1	2020-01-07 08:49:00	2020-01-07 08:55:00	1	52.0994	10	50	Anonymous22	Anonymous21	Anonymous43	1	1	1	1	1	1	1	1	1	1	1	0	50	50	Anonymous2	Anonymous27	Anonymous35	0	1	1	1	1	1	1	1	1	1	1	0	10
Agent	Neutral	1	1	1	0	0	1	0	0	0	2020-01-07 06:37:00	2020-01-07 06:42:00	1	37.393	10	90	Anonymous40	Anonymous42	Anonymous32	1	1	1	1	0	0	0	0	1	0	1	0	50	90	Anonymous21	Anonymous25	Anonymous34	0	1	1	1	0	0	0	0	1	0	1	0	10
Agent	Neutral	0	1	1	0	1	1	0	0	0	2020-01-07 07:30:00	2020-01-07 07:35:00	1	44.2082	50	50	Anonymous46	Anonymous22	Anonymous45	1	1	0	0	0	0	0	1	1	1	0	0	50	10	Anonymous43	Anonymous27	Anonymous12	0	1	0	0	0	0	0	1	1	1	0	0	90
Agent	Utilitarian	1	1	1	0	1	1	0	0	1	2020-01-07 11:27:00	2020-01-07 11:32:00	1	39.3856	10	10	Anonymous30	Anonymous28	Anonymous16	1	1	1	1	1	0	1	1	0	0	1	0	90	90	Anonymous32	Anonymous14	Anonymous49	0	1	1	1	1	0	1	1	0	0	1	0	50
Agent	Utilitarian	1	1	1	1	1	1	1	1	1	2020-01-07 09:44:00	2020-01-07 09:50:00	1	33.5007	50	10	Anonymous5	Anonymous48	Anonymous2	1	1	1	1	1	1	1	1	1	1	1	0	10	90	Anonymous18	Anonymous38	Anonymous27	0	1	1	1	1	1	1	1	1	1	1	0	50
Agent	NonUtilitar	1	1	1	0	1	1	0	0	1	2020-01-07 08:35:00	2020-01-07 08:40:00	0	30.7593	50	10	Anonymous20	Anonymous26	Anonymous15	1	0	1	0	1	1	1	0	1	1	1	0	50	90	Anonymous29	Anonymous10	Anonymous11	0	0	1	0	1	1	1	0	1	1	0	0	90
Manufacturer	Neutral	1	1	1	0	1	1	0	1	1	2020-01-07 08:15:00	2020-01-07 08:21:00	1	50.5825	10	10	Anonymous6	Anonymous50	Anonymous17	1	1	1	1	0	1	0	1	1	1	1	0	90	90	Anonymous4	Anonymous33	Anonymous26	0	1	1	1	0	1	0	1	1	1	1	0	10
[truncated: 260 more columns]
