# Supplementary material for: Risk of Injury in Moral Dilemmas With Autonomous Vehicles
Source: Front Robot AI. 2021 Jan 20;7:572529. doi: 10.3389/frobt.2020.572529 (PMC8239464; doi:10.3389/frobt.2020.572529)
Supplement: Supplementary file 3 [file Table3.XLSX]

## Sheet: Exp3_Supp
participant_wall_10	driver_program_10	driver_program_standard_10	participant_wall_30	driver_program_30	driver_program_standard_30	participant_wall_50	driver_program_50	driver_program_standard_50	participant_wall_70	driver_program_70	driver_program_standard_70	participant_wall_90	driver_program_90	driver_program_standard_90	programmed_WALL_10	programmed_WALL_30	programmed_WALL_50	programmed_WALL_70	programmed_WALL_90	programmed_PEDESTRIANS_10	programmed_PEDESTRIANS_30	programmed_PEDESTRIANS_50	programmed_PEDESTRIANS_70	programmed_PEDESTRIANS_90	programmed_threshold_10	programmed_threshold_30	programmed_threshold_50	programmed_threshold_70	programmed_threshold_90	start_date	end_date	participant_wall1	participant_time1	driver_risk1	pedestrians_risk1	other1_name1	other2_name1	other3_name1	programmed_agent1	agent_decision1_1	agent_decision2_1	agent_decision3_1	agent_decision4_1	agent_decision5_1	participant_wall2	participant_time2	driver_risk2	pedestrians_risk2	other1_name2
1	10	10	1	30	30	1	50	50	1	WALL	0	0	90	90	0	0	0	1	0	0	0	0	0	0	1	1	1	0	1	2020-10-01 12:35:00	2020-10-01 12:39:00	1	73.8321	30	50	Anonymous12	Anonymous18	Anonymous44	1	30	WALL	90	50	2	1	4.9335	70	54	Anonymous47
1	WALL	0	1	WALL	0	0	PEDESTRIANS	100	1	41	41	1	WALL	0	1	1	0	0	1	0	0	1	0	0	0	0	0	1	0	2020-10-01 09:26:00	2020-10-01 09:31:00	1	79.251	10	54	Anonymous7	Anonymous3	Anonymous6	1	WALL	41	38	54	WALL	1	1.771	70	50	Anonymous35
1	WALL	0	0	PEDESTRIANS	100	1	WALL	0	1	WALL	0	1	WALL	0	1	0	1	1	1	0	1	0	0	0	0	0	0	0	0	2020-10-01 14:22:00	2020-10-01 14:26:00	1	73.641	50	51	Anonymous43	Anonymous15	Anonymous22	1	WALL	WALL	PEDESTRIANS	WALL	99	1	0	10	45	Anonymous24
1	WALL	0	1	WALL	0	1	WALL	0	1	WALL	0	1	-1	-1	1	1	1	1	0	0	0	0	0	0	0	0	0	0	1	2020-10-01 09:18:00	2020-10-01 09:25:00	1	37.77	90	48	Anonymous42	Anonymous47	Anonymous12	1	-1	WALL	WALL	WALL	WALL	1	2.28699	30	50	Anonymous49
1	WALL	0	1	WALL	0	1	WALL	0	1	WALL	0	1	36	36	1	1	1	1	0	0	0	0	0	0	0	0	0	0	1	2020-10-01 11:23:00	2020-10-01 11:27:00	1	21.0157	10	50	Anonymous6	Anonymous42	Anonymous8	1	WALL	WALL	WALL	WALL	36	1	0	70	52	Anonymous28
1	23	23	1	28	28	0	PEDESTRIANS	100	1	WALL	0	0	81	81	0	0	0	1	0	0	0	1	0	0	1	1	0	0	1	2020-10-01 15:46:00	2020-10-01 15:51:00	1	84.236	70	54	Anonymous43	Anonymous12	Anonymous3	1	WALL	PEDESTRIANS	81	1	WALL	0	0	50	54	Anonymous38
1	WALL	0	0	69	69	1	WALL	0	0	PEDESTRIANS	100	0	PEDESTRIANS	100	1	0	1	0	0	0	0	0	1	1	0	1	0	0	0	2020-10-01 10:21:00	2020-10-01 10:26:00	1	83.39	10	48	Anonymous12	Anonymous34	Anonymous26	1	WALL	PEDESTRIANS	PEDESTRIANS	WALL	69	0	7.464	90	45	Anonymous17
0	PEDESTRIANS	100	1	WALL	0	1	WALL	0	0	PEDESTRIANS	100	0	PEDESTRIANS	100	0	1	1	0	0	1	0	0	1	1	0	0	0	0	0	2020-10-01 11:29:00	2020-10-01 11:34:00	1	64.2937	30	50	Anonymous18	Anonymous31	Anonymous11	1	WALL	PEDESTRIANS	PEDESTRIANS	PEDESTRIANS	WALL	0	1.88901	70	51	Anonymous23
1	WALL	0	1	WALL	0	1	WALL	0	1	21	21	0	PEDESTRIANS	100	1	1	1	0	0	0	0	0	0	1	0	0	0	1	0	2020-10-01 13:01:00	2020-10-01 13:05:00	1	53.9721	70	48	Anonymous12	Anonymous50	Anonymous7	1	21	WALL	PEDESTRIANS	WALL	WALL	1	0	50	45	Anonymous25
0	78	78	0	77	77	0	56	56	0	71	71	0	74	74	0	0	0	0	0	0	0	0	0	0	1	1	1	1	1	2020-10-01 12:14:00	2020-10-01 12:18:00	0	49.68	90	49	Anonymous46	Anonymous13	Anonymous40	1	74	71	78	56	77	0	2.534	70	48	Anonymous16
0	PEDESTRIANS	100	0	PEDESTRIANS	100	1	WALL	0	1	WALL	0	0	PEDESTRIANS	100	0	0	1	1	0	1	1	0	0	1	0	0	0	0	0	2020-10-01 11:08:00	2020-10-01 11:11:00	1	30.4973	50	50	Anonymous32	Anonymous9	Anonymous18	1	WALL	PEDESTRIANS	WALL	PEDESTRIANS	PEDESTRIANS	0	1.667	30	47	Anonymous15
0	52	52	0	63	63	0	80	80	0	86	86	1	WALL	0	0	0	0	0	1	0	0	0	0	0	1	1	1	1	0	2020-10-01 12:44:00	2020-10-01 12:48:00	0	20.98	30	46	Anonymous44	Anonymous6	Anonymous38	1	63	WALL	52	86	80	1	2.339	90	54	Anonymous30
1	WALL	0	0	PEDESTRIANS	100	1	WALL	0	1	WALL	0	1	WALL	0	1	0	1	1	1	0	1	0	0	0	0	0	0	0	0	2020-10-01 09:50:00	2020-10-01 09:55:00	1	39.4711	50	53	Anonymous35	Anonymous22	Anonymous23	1	WALL	WALL	PEDESTRIANS	WALL	WALL	1	5.30469	90	51	Anonymous7
0	PEDESTRIANS	100	0	PEDESTRIANS	100	0	52	52	1	WALL	0	0	PEDESTRIANS	100	0	0	0	1	0	1	1	0	0	1	0	0	1	0	0	2020-10-01 09:16:00	2020-10-01 09:20:00	0	37.278	30	51	Anonymous13	Anonymous25	Anonymous12	1	PEDESTRIANS	WALL	PEDESTRIANS	PEDESTRIANS	28	1	2.232	70	48	Anonymous21
1	WALL	0	1	WALL	0	1	WALL	0	0	63	63	0	69	69	1	1	1	0	0	0	0	0	0	0	0	0	0	1	1	2020-10-01 11:43:00	2020-10-01 11:47:00	0	21.963	70	53	Anonymous1	Anonymous6	Anonymous15	1	63	WALL	69	WALL	PEDESTRIANS	1	5.517	50	46	Anonymous8
1	WALL	0	0	70	70	0	PEDESTRIANS	100	0	PEDESTRIANS	100	0	PEDESTRIANS	100	1	0	0	0	0	0	0	1	1	1	0	1	0	0	0	2020-10-01 13:06:00	2020-10-01 13:10:00	0	48.8489	90	49	Anonymous13	Anonymous39	Anonymous3	1	PEDESTRIANS	70	WALL	PEDESTRIANS	PEDESTRIANS	0	0	30	54	Anonymous22
1	WALL	0	1	WALL	0	1	WALL	0	0	PEDESTRIANS	100	0	PEDESTRIANS	100	1	1	1	0	0	0	0	0	1	1	0	0	0	0	0	2020-10-01 13:27:00	2020-10-01 13:30:00	1	31.2366	30	47	Anonymous8	Anonymous17	Anonymous34	1	WALL	WALL	PEDESTRIANS	WALL	PEDESTRIANS	1	2.50447	50	52	Anonymous15
1	WALL	0	1	WALL	0	0	PEDESTRIANS	100	0	PEDESTRIANS	100	0	PEDESTRIANS	100	1	1	0	0	0	0	0	1	1	1	0	0	0	0	0	2020-10-01 12:19:00	2020-10-01 12:22:00	0	36.45	70	50	Anonymous28	Anonymous45	Anonymous41	1	PEDESTRIANS	PEDESTRIANS	PEDESTRIANS	WALL	WALL	0	14.255	50	53	Anonymous2
0	PEDESTRIANS	100	1	WALL	0	0	63	63	0	60	60	0	PEDESTRIANS	100	0	1	0	0	0	1	0	0	0	1	0	0	1	1	0	2020-10-01 11:32:00	2020-10-01 12:00:00	0	106.995	50	46	Anonymous28	Anonymous11	Anonymous32	1	63	WALL	PEDESTRIANS	60	PEDESTRIANS	1	0	30	49	Anonymous20
1	35	35	1	WALL	0	0	52	52	1	37	37	0	74	74	0	1	0	0	0	0	0	0	0	0	1	0	1	1	1	2020-10-01 12:49:00	2020-10-01 12:54:00	1	59.5471	10	46	Anonymous17	Anonymous4	Anonymous31	1	35	37	74	52	WALL	1	12.0683	70	47	Anonymous8
1	5	5	1	7	7	1	8	8	1	10	10	1	2	2	0	0	0	0	0	0	0	0	0	0	1	1	1	1	1	2020-10-01 10:18:00	2020-10-01 10:22:00	1	63.0997	10	48	Anonymous38	Anonymous15	Anonymous39	1	5	10	7	8	2	1	0	70	52	Anonymous1
1	WALL	0	0	60	60	1	3	3	0	90	90	0	PEDESTRIANS	100	1	0	0	0	0	0	0	0	0	1	0	1	1	1	0	2020-10-01 10:03:00	2020-10-01 10:08:00	0	65.5337	70	54	Anonymous38	Anonymous29	Anonymous31	1	90	WALL	PEDESTRIANS	60	3	1	0	10	45	Anonymous10
1	WALL	0	1	WALL	0	1	WALL	0	1	WALL	0	1	WALL	0	1	1	1	1	1	0	0	0	0	0	0	0	0	0	0	2020-10-01 09:49:00	2020-10-01 09:54:00	1	44.8817	90	54	Anonymous29	Anonymous19	Anonymous38	1	WALL	WALL	WALL	WALL	WALL	1	2.587	70	46	Anonymous4
1	33	33	0	PEDESTRIANS	100	1	50	50	1	WALL	0	1	WALL	0	0	0	0	1	1	0	1	0	0	0	1	0	1	0	0	2020-10-01 11:22:00	2020-10-01 11:28:00	1	10.9887	10	54	Anonymous14	Anonymous18	Anonymous31	1	33	50	WALL	PEDESTRIANS	WALL	1	0	50	50	Anonymous6
1	WALL	0	1	WALL	0	0	64	64	1	WALL	0	0	69	69	1	1	0	1	0	0	0	0	0	0	0	0	1	0	1	2020-10-01 12:36:00	2020-10-01 12:39:00	0	71.0974	50	54	Anonymous41	Anonymous8	Anonymous14	1	64	WALL	69	WALL	WALL	1	0	70	47	Anonymous32
1	WALL	0	1	41	41	0	62	62	0	PEDESTRIANS	100	0	PEDESTRIANS	100	1	0	0	0	0	0	0	0	1	1	0	1	1	0	0	2020-10-01 11:51:00	2020-10-01 11:54:00	0	30.981	50	53	Anonymous43	Anonymous34	Anonymous33	1	62	41	PEDESTRIANS	WALL	PEDESTRIANS	1	0	30	51	Anonymous31
1	WALL	0	1	WALL	0	1	WALL	0	1	WALL	0	1	WALL	0	1	1	1	1	1	0	0	0	0	0	0	0	0	0	0	2020-10-01 10:36:00	2020-10-01 10:39:00	1	24.018	70	51	Anonymous2	Anonymous26	Anonymous50	1	WALL	WALL	WALL	WALL	WALL	1	5.66138	50	45	Anonymous17
1	10	10	0	PEDESTRIANS	100	0	PEDESTRIANS	100	0	PEDESTRIANS	100	0	PEDESTRIANS	100	0	0	0	0	0	0	1	1	1	1	1	0	0	0	0	2020-10-01 17:35:00	2020-10-01 17:39:00	0	45.7997	50	52	Anonymous48	Anonymous10	Anonymous37	1	PEDESTRIANS	10	PEDESTRIANS	PEDESTRIANS	PEDESTRIANS	1	0	10	54	Anonymous45
1	12	12	0	65	65	0	70	70	0	85	85	0	90	90	0	0	0	0	0	0	0	0	0	0	1	1	1	1	1	2020-10-01 12:13:00	2020-10-01 12:17:00	0	55.7025	30	52	Anonymous18	Anonymous21	Anonymous46	1	65	90	70	85	12	0	0	90	52	Anonymous24
1	WALL	0	1	WALL	0	1	WALL	0	1	WALL	0	1	WALL	0	1	1	1	1	1	0	0	0	0	0	0	0	0	0	0	2020-10-01 12:09:00	2020-10-01 12:12:00	1	16.017	10	49	Anonymous9	Anonymous44	Anonymous18	1	WALL	WALL	WALL	WALL	WALL	1	0	50	48	Anonymous33
1	10	10	1	30	30	1	50	50	0	70	70	0	89	89	0	0	0	0	0	0	0	0	0	0	1	1	1	1	1	2020-10-01 12:07:00	2020-10-01 12:15:00	0	164.027	90	47	Anonymous13	Anonymous7	Anonymous22	1	89	70	30	50	12	0	3.70633	70	46	Anonymous6
1	WALL	0	1	3	3	0	65	65	0	90	90	0	PEDESTRIANS	100	1	0	0	0	0	0	0	0	0	1	0	1	1	1	0	2020-10-01 12:40:00	2020-10-01 12:44:00	0	62.122	50	51	Anonymous43	Anonymous36	Anonymous34	1	65	PEDESTRIANS	WALL	90	3	0	0	90	52	Anonymous45
1	WALL	0	1	WALL	0	1	WALL	0	0	PEDESTRIANS	100	0	PEDESTRIANS	100	1	1	1	0	0	0	0	0	1	1	0	0	0	0	0	2020-10-01 10:10:00	2020-10-01 10:17:00	1	8.74021	10	51	Anonymous39	Anonymous12	Anonymous33	1	WALL	PEDESTRIANS	WALL	PEDESTRIANS	WALL	0	0	90	49	Anonymous3
1	WALL	0	1	WALL	0	1	WALL	0	1	WALL	0	1	WALL	0	1	1	1	1	1	0	0	0	0	0	0	0	0	0	0	2020-10-01 11:23:00	2020-10-01 11:26:00	1	8.84988	10	54	Anonymous32	Anonymous16	Anonymous35	1	WALL	WALL	WALL	WALL	WALL	1	0	70	45	Anonymous49
1	WALL	0	0	57	57	0	PEDESTRIANS	100	1	WALL	0	1	48	48	1	0	0	1	0	0	0	1	0	0	0	1	0	0	1	2020-10-01 10:26:00	2020-10-01 10:31:00	1	43.798	70	45	Anonymous11	Anonymous7	Anonymous24	1	WALL	PEDESTRIANS	57	WALL	48	0	3.70599	50	48	Anonymous8
1	WALL	0	1	WALL	0	1	WALL	0	1	WALL	0	1	WALL	0	1	1	1	1	1	0	0	0	0	0	0	0	0	0	0	2020-10-01 09:39:00	2020-10-01 09:42:00	1	17.317	90	54	Anonymous46	Anonymous28	Anonymous8	1	WALL	WALL	WALL	WALL	WALL	1	0	30	51	Anonymous20
1	WALL	0	1	WALL	0	1	WALL	0	0	58	58	1	WALL	0	1	1	1	0	1	0	0	0	0	0	0	0	0	1	0	2020-10-02 00:08:00	2020-10-02 00:11:00	1	26.42	50	49	Anonymous11	Anonymous32	Anonymous49	1	WALL	WALL	WALL	WALL	58	1	3.21201	30	50	Anonymous19
1	10	10	1	31	31	0	89	89	0	77	77	0	86	86	0	0	0	0	0	0	0	0	0	0	1	1	1	1	1	2020-10-01 09:21:00	2020-10-01 09:24:00	0	28.8576	90	45	Anonymous16	Anonymous27	Anonymous35	1	86	89	77	10	15	0	1.61055	50	47	Anonymous45
0	PEDESTRIANS	100	1	WALL	0	1	WALL	0	1	WALL	0	0	PEDESTRIANS	100	0	1	1	1	0	1	0	0	0	1	0	0	0	0	0	2020-10-01 12:24:00	2020-10-01 12:27:00	1	15.6729	70	49	Anonymous40	Anonymous48	Anonymous14	1	WALL	WALL	WALL	PEDESTRIANS	WALL	0	3.34503	90	46	Anonymous30
1	WALL	0	1	WALL	0	0	PEDESTRIANS	100	0	PEDESTRIANS	100	0	PEDESTRIANS	100	1	1	0	0	0	0	0	1	1	1	0	0	0	0	0	2020-10-01 10:08:00	2020-10-01 10:14:00	0	127.14	90	53	Anonymous12	Anonymous50	Anonymous34	1	PEDESTRIANS	WALL	WALL	PEDESTRIANS	PEDESTRIANS	1	0	30	54	Anonymous39
1	32	32	1	38	38	0	62	62	0	79	79	0	58	58	0	0	0	0	0	0	0	0	0	0	1	1	1	1	1	2020-10-01 10:21:00	2020-10-01 10:28:00	0	157.229	70	49	Anonymous22	Anonymous26	Anonymous37	1	79	32	38	58	62	1	0	10	54	Anonymous30
0	67	67	0	80	80	0	85	85	1	42	42	0	91	91	0	0	0	0	0	0	0	0	0	0	1	1	1	1	1	2020-10-01 12:50:00	2020-10-01 12:54:00	0	58.2189	90	50	Anonymous49	Anonymous47	Anonymous6	1	91	85	80	42	67	0	2.16069	50	53	Anonymous1
0	57	57	0	56	56	1	WALL	0	0	61	61	0	PEDESTRIANS	100	0	0	1	0	0	0	0	0	0	1	1	1	0	1	0	2020-10-01 09:17:00	2020-10-01 09:21:00	0	49.1277	30	46	Anonymous16	Anonymous29	Anonymous6	1	56	61	57	52	50	0	0	70	50	Anonymous32
1	WALL	0	0	PEDESTRIANS	100	0	PEDESTRIANS	100	0	PEDESTRIANS	100	1	WALL	0	1	0	0	0	1	0	1	1	1	0	0	0	0	0	0	2020-10-01 20:30:00	2020-10-01 20:42:00	0	472.862	50	45	Anonymous25	Anonymous47	Anonymous3	1	PEDESTRIANS	PEDESTRIANS	PEDESTRIANS	PEDESTRIANS	WALL	0	7.89203	70	49	Anonymous35
1	38	38	1	38	38	0	49	49	0	57	57	1	WALL	0	0	0	0	0	1	0	0	0	0	0	1	1	1	1	0	2020-10-01 22:53:00	2020-10-01 22:57:00	0	29.1146	70	54	Anonymous21	Anonymous19	Anonymous42	1	57	38	WALL	49	38	1	1.96779	10	46	Anonymous5
1	WALL	0	0	PEDESTRIANS	100	0	PEDESTRIANS	100	1	WALL	0	1	WALL	0	1	0	0	1	1	0	1	1	0	0	0	0	0	0	0	2020-10-01 11:20:00	2020-10-01 11:24:00	0	10.5363	50	52	Anonymous7	Anonymous30	Anonymous42	1	PEDESTRIANS	WALL	WALL	WALL	42	1	4.615	90	51	Anonymous17
0	PEDESTRIANS	100	1	WALL	0	1	WALL	0	0	PEDESTRIANS	100	0	PEDESTRIANS	100	0	1	1	0	0	1	0	0	1	1	0	0	0	0	0	2020-10-01 21:52:00	2020-10-01 21:57:00	0	25.436	70	51	Anonymous29	Anonymous41	Anonymous4	1	PEDESTRIANS	PEDESTRIANS	PEDESTRIANS	WALL	WALL	0	0	10	50	Anonymous44
1	WALL	0	0	PEDESTRIANS	100	1	WALL	0	0	PEDESTRIANS	100	0	PEDESTRIANS	100	1	0	1	0	0	0	1	0	1	1	0	0	0	0	0	2020-10-01 12:22:00	2020-10-01 12:28:00	1	72.2532	10	49	Anonymous34	Anonymous44	Anonymous50	1	WALL	PEDESTRIANS	WALL	PEDESTRIANS	PEDESTRIANS	0	0	90	53	Anonymous40
1	WALL	0	1	WALL	0	1	WALL	0	1	WALL	0	0	PEDESTRIANS	100	1	1	1	1	0	0	0	0	0	1	0	0	0	0	0	2020-10-01 16:14:00	2020-10-01 16:17:00	1	12.188	70	48	Anonymous36	Anonymous25	Anonymous7	1	WALL	WALL	WALL	WALL	PEDESTRIANS	1	1.714	30	54	Anonymous32
1	WALL	0	1	WALL	0	1	3	3	0	PEDESTRIANS	100	0	PEDESTRIANS	100	1	1	0	0	0	0	0	0	1	1	0	0	1	0	0	2020-10-01 13:07:00	2020-10-01 13:11:00	0	83.131	70	49	Anonymous19	Anonymous32	Anonymous25	1	PEDESTRIANS	WALL	PEDESTRIANS	WALL	3	1	0	10	53	Anonymous2
1	26	26	0	58	58	0	70	70	0	PEDESTRIANS	100	0	PEDESTRIANS	100	0	0	0	0	0	0	0	0	1	1	1	1	1	0	0	2020-10-01 11:43:00	2020-10-01 11:47:00	0	24.0352	30	49	Anonymous17	Anonymous47	Anonymous25	1	58	PEDESTRIANS	PEDESTRIANS	70	26	0	0	90	52	Anonymous35
1	10	10	1	3	3	0	50	50	0	70	70	0	90	90	0	0	0	0	0	0	0	0	0	0	1	1	1	1	1	2020-10-01 13:50:00	2020-10-01 13:55:00	0	61.8685	90	49	Anonymous1	Anonymous13	Anonymous26	1	90	70	10	50	3	0	0	70	54	Anonymous11
0	PEDESTRIANS	100	1	24	24	1	49	49	0	49	49	1	36	36	0	0	0	0	0	1	0	0	0	0	0	1	1	1	1	2020-10-01 13:45:00	2020-10-01 13:48:00	1	44.9086	50	50	Anonymous10	Anonymous4	Anonymous32	1	49	36	49	51	23	1	1.29484	90	53	Anonymous33
1	10	10	1	10	10	1	15	15	1	31	31	1	35	35	0	0	0	0	0	0	0	0	0	0	1	1	1	1	1	2020-10-01 12:18:00	2020-10-01 12:22:00	1	75.8385	10	54	Anonymous6	Anonymous20	Anonymous7	1	10	10	15	35	31	1	0	30	45	Anonymous22
1	WALL	0	1	WALL	0	1	WALL	0	1	WALL	0	1	WALL	0	1	1	1	1	1	0	0	0	0	0	0	0	0	0	0	2020-10-01 11:24:00	2020-10-01 11:27:00	1	16.0553	90	45	Anonymous9	Anonymous37	Anonymous39	1	WALL	WALL	WALL	WALL	WALL	1	0	50	47	Anonymous3
1	WALL	0	0	PEDESTRIANS	100	1	WALL	0	1	WALL	0	1	WALL	0	1	0	1	1	1	0	1	0	0	0	0	0	0	0	0	2020-10-01 13:34:00	2020-10-01 13:39:00	1	87.2858	10	51	Anonymous35	Anonymous9	Anonymous5	1	WALL	WALL	WALL	WALL	PEDESTRIANS	1	0	70	48	Anonymous3
1	WALL	0	1	WALL	0	1	WALL	0	1	WALL	0	1	WALL	0	1	1	1	1	1	0	0	0	0	0	0	0	0	0	0	2020-10-01 14:00:00	2020-10-01 14:03:00	1	15.053	50	48	Anonymous29	Anonymous32	Anonymous12	1	WALL	WALL	WALL	WALL	WALL	1	3.35474	30	45	Anonymous3
0	79	79	0	70	70	1	WALL	0	0	PEDESTRIANS	100	0	PEDESTRIANS	100	0	0	1	0	0	0	0	0	1	1	1	1	0	0	0	2020-10-01 14:11:00	2020-10-01 14:15:00	0	50.9478	10	49	Anonymous6	Anonymous50	Anonymous4	1	79	70	PEDESTRIANS	PEDESTRIANS	WALL	0	0	30	45	Anonymous8
1	WALL	0	1	WALL	0	0	PEDESTRIANS	100	1	WALL	0	1	WALL	0	1	1	0	1	1	0	0	1	0	0	0	0	0	0	0	2020-10-01 12:08:00	2020-10-01 12:12:00	1	35.4797	10	52	Anonymous41	Anonymous13	Anonymous6	1	WALL	WALL	WALL	PEDESTRIANS	WALL	1	1.43125	70	54	Anonymous32
1	WALL	0	1	WALL	0	0	PEDESTRIANS	100	1	WALL	0	0	PEDESTRIANS	100	1	1	0	1	0	0	0	1	0	1	0	0	0	0	0	2020-10-01 10:40:00	2020-10-01 10:50:00	1	164.724	30	47	Anonymous2	Anonymous46	Anonymous48	1	WALL	WALL	WALL	WALL	WALL	1	0	70	54	Anonymous36
0	PEDESTRIANS	100	0	58	58	1	30	30	0	71	71	1	WALL	0	0	0	0	0	1	1	0	0	0	0	0	1	1	1	0	2020-10-01 13:20:00	2020-10-01 13:28:00	0	29.0805	10	54	Anonymous1	Anonymous31	Anonymous27	1	PEDESTRIANS	WALL	58	30	71	1	0	90	53	Anonymous40
1	WALL	0	1	WALL	0	1	WALL	0	0	72	72	1	WALL	0	1	1	1	0	1	0	0	0	0	0	0	0	0	1	0	2020-10-01 12:15:00	2020-10-01 12:19:00	0	39.867	70	46	Anonymous30	Anonymous39	Anonymous41	1	72	83	81	68	4	1	14.614	90	52	Anonymous11
0	52	52	0	53	53	0	63	63	0	58	58	0	56	56	0	0	0	0	0	0	0	0	0	0	1	1	1	1	1	2020-10-01 10:09:00	2020-10-01 10:19:00	0	290.271	30	47	Anonymous5	Anonymous3	Anonymous24	1	53	52	56	58	63	0	5.4534	10	51	Anonymous41
1	WALL	0	0	PEDESTRIANS	100	1	WALL	0	1	WALL	0	0	PEDESTRIANS	100	1	0	1	1	0	0	1	0	0	1	0	0	0	0	0	2020-10-01 09:29:00	2020-10-01 09:34:00	0	114.882	90	48	Anonymous24	Anonymous25	Anonymous43	1	PEDESTRIANS	PEDESTRIANS	WALL	WALL	WALL	0	4.416	30	49	Anonymous31
0	PEDESTRIANS	100	1	WALL	0	0	PEDESTRIANS	100	0	PEDESTRIANS	100	1	WALL	0	0	1	0	0	1	1	0	1	1	0	0	0	0	0	0	2020-10-01 12:03:00	2020-10-01 12:09:00	0	9.508	50	53	Anonymous18	Anonymous16	Anonymous29	1	PEDESTRIANS	WALL	PEDESTRIANS	WALL	PEDESTRIANS	1	0	90	51	Anonymous10
0	PEDESTRIANS	100	0	PEDESTRIANS	100	0	PEDESTRIANS	100	0	PEDESTRIANS	100	0	PEDESTRIANS	100	0	0	0	0	0	1	1	1	1	1	0	0	0	0	0	2020-10-01 13:44:00	2020-10-01 13:47:00	0	6.95	70	52	Anonymous19	Anonymous46	Anonymous5	1	PEDESTRIANS	PEDESTRIANS	PEDESTRIANS	PEDESTRIANS	PEDESTRIANS	0	0	50	48	Anonymous6
1	7	7	0	73	73	0	72	72	0	96	96	0	PEDESTRIANS	100	0	0	0	0	0	0	0	0	0	1	1	1	1	1	0	2020-10-01 11:45:00	2020-10-01 11:49:00	0	71.3486	50	47	Anonymous14	Anonymous42	Anonymous29	1	72	PEDESTRIANS	96	73	7	0	0	90	49	Anonymous13
1	WALL	0	1	WALL	0	1	26	26	1	40	40	0	75	75	1	1	0	0	0	0	0	0	0	0	0	0	1	1	1	2020-10-01 13:17:00	2020-10-01 13:20:00	1	42.516	70	50	Anonymous9	Anonymous49	Anonymous20	1	40	WALL	WALL	75	26	1	0	30	51	Anonymous36
1	WALL	0	0	59	59	0	67	67	1	31	31	0	PEDESTRIANS	100	1	0	0	0	0	0	0	0	0	1	0	1	1	1	0	2020-10-01 09:43:00	2020-10-01 09:48:00	0	113.221	30	52	Anonymous44	Anonymous2	Anonymous35	1	59	WALL	PEDESTRIANS	67	31	1	0	10	54	Anonymous43
1	WALL	0	1	WALL	0	1	5	5	1	40	40	1	50	50	1	1	0	0	0	0	0	0	0	0	0	0	1	1	1	2020-10-01 12:07:00	2020-10-01 12:10:00	1	27.7079	90	50	Anonymous43	Anonymous2	Anonymous33	1	50	WALL	40	WALL	5	1	0	30	53	Anonymous50
1	41	41	0	73	73	1	45	45	1	30	30	1	2	2	0	0	0	0	0	0	0	0	0	0	1	1	1	1	1	2020-10-01 10:22:00	2020-10-01 10:26:00	1	36.1688	50	47	Anonymous26	Anonymous18	Anonymous14	1	45	30	73	41	2	1	0	70	54	Anonymous20
1	39	39	1	35	35	1	WALL	0	0	PEDESTRIANS	100	1	WALL	0	0	0	1	0	1	0	0	0	1	0	1	1	0	0	0	2020-10-01 13:01:00	2020-10-01 13:06:00	1	18.3914	30	53	Anonymous40	Anonymous12	Anonymous5	1	35	WALL	WALL	PEDESTRIANS	39	1	1.18416	90	51	Anonymous28
1	39	39	1	WALL	0	1	WALL	0	1	43	43	1	WALL	0	0	1	1	0	1	0	0	0	0	0	1	0	0	1	0	2020-10-01 21:55:00	2020-10-01 22:00:00	1	60.575	30	48	Anonymous27	Anonymous22	Anonymous16	1	WALL	39	WALL	43	WALL	1	0	10	47	Anonymous34
0	PEDESTRIANS	100	1	WALL	0	0	PEDESTRIANS	100	1	38	38	1	WALL	0	0	1	0	0	1	1	0	1	0	0	0	0	0	1	0	2020-10-01 09:29:00	2020-10-01 09:35:00	1	44.629	30	52	Anonymous25	Anonymous16	Anonymous2	1	WALL	38	PEDESTRIANS	WALL	PEDESTRIANS	1	8.179	70	47	Anonymous21
1	WALL	0	1	WALL	0	1	WALL	0	1	WALL	0	0	PEDESTRIANS	100	1	1	1	1	0	0	0	0	0	1	0	0	0	0	0	2020-10-01 12:18:00	2020-10-01 12:32:00	1	65.4237	70	54	Anonymous3	Anonymous24	Anonymous27	1	WALL	WALL	PEDESTRIANS	WALL	WALL	1	0	50	54	Anonymous38
1	38	38	1	44	44	1	43	43	1	35	35	0	52	52	0	0	0	0	0	0	0	0	0	0	1	1	1	1	1	2020-10-01 09:32:00	2020-10-01 09:36:00	1	58.494	70	51	Anonymous18	Anonymous4	Anonymous44	1	35	36	43	38	34	0	22.365	90	49	Anonymous49
1	10	10	0	70	70	0	81	81	0	PEDESTRIANS	100	0	PEDESTRIANS	100	0	0	0	0	0	0	0	0	1	1	1	1	1	0	0	2020-10-01 09:41:00	2020-10-01 09:45:00	0	75.9929	70	46	Anonymous25	Anonymous31	Anonymous49	1	PEDESTRIANS	70	PEDESTRIANS	81	10	0	0	30	49	Anonymous1
1	WALL	0	0	PEDESTRIANS	100	1	WALL	0	1	WALL	0	1	WALL	0	1	0	1	1	1	0	1	0	0	0	0	0	0	0	0	2020-10-01 16:41:00	2020-10-01 16:46:00	0	135.42	30	45	Anonymous25	Anonymous2	Anonymous1	1	PEDESTRIANS	WALL	WALL	WALL	WALL	1	2.01401	70	53	Anonymous38
0	PEDESTRIANS	100	1	WALL	0	0	PEDESTRIANS	100	1	WALL	0	1	WALL	0	0	1	0	1	1	1	0	1	0	0	0	0	0	0	0	2020-10-01 13:35:00	2020-10-01 13:39:00	1	19.2372	30	48	Anonymous23	Anonymous27	Anonymous15	1	WALL	PEDESTRIANS	WALL	PEDESTRIANS	WALL	0	2.12157	50	47	Anonymous6
1	WALL	0	0	PEDESTRIANS	100	1	WALL	0	1	WALL	0	0	PEDESTRIANS	100	1	0	1	1	0	0	1	0	0	1	0	0	0	0	0	2020-10-01 14:24:00	2020-10-01 14:32:00	1	228.61	50	48	Anonymous43	Anonymous33	Anonymous8	1	WALL	PEDESTRIANS	WALL	PEDESTRIANS	WALL	0	6.18301	30	47	Anonymous39
1	WALL	0	1	WALL	0	1	WALL	0	0	PEDESTRIANS	100	0	PEDESTRIANS	100	1	1	1	0	0	0	0	0	1	1	0	0	0	0	0	2020-10-01 11:21:00	2020-10-01 11:24:00	1	26.456	10	52	Anonymous15	Anonymous8	Anonymous20	1	WALL	PEDESTRIANS	WALL	WALL	PEDESTRIANS	0	6.91701	70	49	Anonymous45
1	WALL	0	1	20	20	1	8	8	1	20	20	1	20	20	1	0	0	0	0	0	0	0	0	0	0	1	1	1	1	2020-10-01 11:17:00	2020-10-01 11:21:00	1	62.2067	70	45	Anonymous47	Anonymous5	Anonymous18	1	20	20	20	WALL	8	1	0	90	53	Anonymous36
1	WALL	0	1	WALL	0	0	PEDESTRIANS	100	0	PEDESTRIANS	100	0	PEDESTRIANS	100	1	1	0	0	0	0	0	1	1	1	0	0	0	0	0	2020-10-01 12:33:00	2020-10-01 12:37:00	0	47.608	50	47	Anonymous50	Anonymous45	Anonymous7	1	PEDESTRIANS	PEDESTRIANS	WALL	PEDESTRIANS	WALL	0	0	70	50	Anonymous37
0	PEDESTRIANS	100	1	WALL	0	0	PEDESTRIANS	100	0	PEDESTRIANS	100	0	PEDESTRIANS	100	0	1	0	0	0	1	0	1	1	1	0	0	0	0	0	2020-10-01 09:10:00	2020-10-01 09:20:00	0	32.713	50	47	Anonymous37	Anonymous21	Anonymous34	1	PEDESTRIANS	PEDESTRIANS	WALL	PEDESTRIANS	PEDESTRIANS	0	0	10	47	Anonymous15
1	20	20	0	50	50	0	70	70	0	75	75	0	95	95	0	0	0	0	0	0	0	0	0	0	1	1	1	1	1	2020-10-01 15:11:00	2020-10-01 15:15:00	0	57.2907	50	45	Anonymous45	Anonymous20	Anonymous47	1	70	50	95	80	3	0	0	30	46	Anonymous29
0	PEDESTRIANS	100	0	PEDESTRIANS	100	0	PEDESTRIANS	100	1	WALL	0	0	PEDESTRIANS	100	0	0	0	1	0	1	1	1	0	1	0	0	0	0	0	2020-10-01 11:14:00	2020-10-01 11:18:00	0	40.0907	90	46	Anonymous11	Anonymous42	Anonymous30	1	PEDESTRIANS	PEDESTRIANS	PEDESTRIANS	PEDESTRIANS	PEDESTRIANS	0	3.64112	50	45	Anonymous10
0	PEDESTRIANS	100	1	WALL	0	1	WALL	0	0	PEDESTRIANS	100	0	53	53	0	1	1	0	0	1	0	0	1	0	0	0	0	0	1	2020-10-01 15:09:00	2020-10-01 15:12:00	0	12.2	70	53	Anonymous44	Anonymous5	Anonymous42	1	PEDESTRIANS	WALL	WALL	WALL	33	1	2.146	30	48	Anonymous30
1	26	26	0	67	67	0	PEDESTRIANS	100	0	67	67	1	39	39	0	0	0	0	0	0	0	1	0	0	1	1	0	1	1	2020-10-01 09:32:00	2020-10-01 09:35:00	1	16.4317	10	48	Anonymous37	Anonymous46	Anonymous15	1	26	WALL	PEDESTRIANS	67	67	1	8.23389	90	53	Anonymous19
1	10	10	1	10	10	1	10	10	1	10	10	1	2	2	0	0	0	0	0	0	0	0	0	0	1	1	1	1	1	2020-10-01 09:14:00	2020-10-01 09:20:00	1	91.0458	70	49	Anonymous17	Anonymous10	Anonymous38	1	10	10	10	10	2	1	0	10	51	Anonymous4
1	WALL	0	1	WALL	0	1	WALL	0	0	60	60	0	67	67	1	1	1	0	0	0	0	0	0	0	0	0	0	1	1	2020-10-01 12:21:00	2020-10-01 12:25:00	0	56.4158	70	54	Anonymous6	Anonymous42	Anonymous11	1	60	WALL	WALL	WALL	67	1	0	10	45	Anonymous34
1	10	10	1	5	5	0	50	50	0	80	80	0	70	70	0	0	0	0	0	0	0	0	0	0	1	1	1	1	1	2020-10-01 10:19:00	2020-10-01 10:25:00	0	170.239	50	47	Anonymous50	Anonymous43	Anonymous22	1	50	80	10	70	5	0	0	70	53	Anonymous33
0	73	73	1	42	42	1	48	48	1	WALL	0	0	46	46	0	0	0	1	0	0	0	0	0	0	1	1	1	0	1	2020-10-01 09:33:00	2020-10-01 09:38:00	0	70.991	90	45	Anonymous6	Anonymous34	Anonymous33	1	46	48	WALL	42	73	1	0	50	48	Anonymous40
1	WALL	0	1	WALL	0	0	50	50	1	45	45	0	50	50	1	1	0	0	0	0	0	0	0	0	0	0	1	1	1	2020-10-01 10:44:00	2020-10-01 10:48:00	1	32.074	30	54	Anonymous43	Anonymous38	Anonymous24	1	WALL	WALL	45	40	20	1	0	10	53	Anonymous3
1	WALL	0	1	WALL	0	0	66	66	1	2	2	0	75	75	1	1	0	0	0	0	0	0	0	0	0	0	1	1	1	2020-10-01 09:13:00	2020-10-01 09:17:00	0	45.7333	90	48	Anonymous44	Anonymous8	Anonymous7	1	75	WALL	66	WALL	2	1	0	30	47	Anonymous3
1	15	15	1	35	35	1	7	7	0	75	75	0	95	95	0	0	0	0	0	0	0	0	0	0	1	1	1	1	1	2020-10-01 11:49:00	2020-10-01 11:54:00	1	95.5399	10	53	Anonymous13	Anonymous15	Anonymous41	1	15	35	75	95	7	1	0	30	46	Anonymous31
1	WALL	0	1	WALL	0	0	68	68	0	PEDESTRIANS	100	1	WALL	0	1	1	0	0	1	0	0	0	1	0	0	0	1	0	0	2020-10-01 09:34:00	2020-10-01 09:38:00	0	28.88	50	50	Anonymous14	Anonymous27	Anonymous16	1	68	WALL	PEDESTRIANS	WALL	WALL	1	3.455	10	51	Anonymous11
0	PEDESTRIANS	100	0	PEDESTRIANS	100	0	50	50	1	13	13	0	90	90	0	0	0	0	0	1	1	0	0	0	0	0	1	1	1	2020-10-01 09:43:00	2020-10-01 09:46:00	0	36.5181	90	53	Anonymous11	Anonymous7	Anonymous27	1	90	50	PEDESTRIANS	PEDESTRIANS	13	0	0	50	48	Anonymous33
1	WALL	0	1	WALL	0	1	WALL	0	1	WALL	0	1	WALL	0	1	1	1	1	1	0	0	0	0	0	0	0	0	0	0	2020-10-01 12:22:00	2020-10-01 12:26:00	1	50.1536	70	52	Anonymous2	Anonymous50	Anonymous6	1	WALL	WALL	WALL	WALL	WALL	1	0	90	51	Anonymous17
1	WALL	0	1	WALL	0	1	WALL	0	1	WALL	0	1	WALL	0	1	1	1	1	1	0	0	0	0	0	0	0	0	0	0	2020-10-01 16:24:00	2020-10-01 16:27:00	1	25.3555	50	46	Anonymous31	Anonymous12	Anonymous21	1	WALL	WALL	WALL	WALL	WALL	1	1.27113	70	46	Anonymous33
1	43	43	0	PEDESTRIANS	100	1	WALL	0	1	WALL	0	1	WALL	0	0	0	1	1	1	0	1	0	0	0	1	0	0	0	0	2020-10-01 10:25:00	2020-10-01 10:30:00	0	77.2083	30	46	Anonymous10	Anonymous20	Anonymous21	1	PEDESTRIANS	WALL	WALL	WALL	43	1	15.564	90	50	Anonymous30
1	WALL	0	1	WALL	0	1	WALL	0	1	40	40	1	50	50	1	1	1	0	0	0	0	0	0	0	0	0	0	1	1	2020-10-01 15:43:00	2020-10-01 15:48:00	1	94.7826	90	51	Anonymous12	Anonymous21	Anonymous42	1	50	WALL	40	WALL	WALL	1	0	30	47	Anonymous9
1	WALL	0	1	WALL	0	0	54	54	0	82	82	1	WALL	0	1	1	0	0	1	0	0	0	0	0	0	0	1	1	0	2020-10-02 01:03:00	2020-10-02 01:07:00	0	30.4913	70	48	Anonymous31	Anonymous42	Anonymous2	1	82	WALL	WALL	WALL	49	1	2.705	30	53	Anonymous46
1	WALL	0	1	WALL	0	1	WALL	0	1	WALL	0	1	WALL	0	1	1	1	1	1	0	0	0	0	0	0	0	0	0	0	2020-10-01 13:52:00	2020-10-01 13:56:00	1	32.1845	90	45	Anonymous33	Anonymous30	Anonymous42	1	WALL	WALL	WALL	WALL	WALL	1	0	50	52	Anonymous25
0	77	77	0	52	52	1	32	32	0	55	55	1	38	38	0	0	0	0	0	0	0	0	0	0	1	1	1	1	1	2020-10-01 09:14:00	2020-10-01 09:18:00	0	32.2947	10	46	Anonymous48	Anonymous9	Anonymous1	1	77	52	55	74	63	0	1.22455	30	45	Anonymous30
1	WALL	0	1	WALL	0	0	75	75	1	WALL	0	0	50	50	1	1	0	1	0	0	0	0	0	0	0	0	1	0	1	2020-10-02 03:42:00	2020-10-02 03:46:00	0	59.4088	90	47	Anonymous36	Anonymous1	Anonymous43	1	50	WALL	75	WALL	WALL	1	0	70	54	Anonymous20
0	91	91	0	79	79	0	59	59	0	54	54	1	52	52	0	0	0	0	0	0	0	0	0	0	1	1	1	1	1	2020-10-01 12:33:00	2020-10-01 12:39:00	1	41.332	90	53	Anonymous28	Anonymous34	Anonymous49	1	52	54	79	91	10	0	0	70	52	Anonymous1
1	10	10	1	10	10	1	20	20	1	19	19	1	2	2	0	0	0	0	0	0	0	0	0	0	1	1	1	1	1	2020-10-01 15:26:00	2020-10-01 15:31:00	1	126.289	50	48	Anonymous35	Anonymous4	Anonymous40	1	20	19	10	10	2	1	0	70	49	Anonymous25
1	WALL	0	1	WALL	0	1	WALL	0	1	19	19	1	17	17	1	1	1	0	0	0	0	0	0	0	0	0	0	1	1	2020-10-01 13:07:00	2020-10-01 13:16:00	1	92.3641	90	52	Anonymous2	Anonymous40	Anonymous36	1	17	WALL	19	WALL	WALL	1	0	30	45	Anonymous3
1	WALL	0	0	PEDESTRIANS	100	1	44	44	1	WALL	0	1	10	10	1	0	0	1	0	0	1	0	0	0	0	0	1	0	1	2020-10-01 16:08:00	2020-10-01 16:12:00	1	19.512	10	54	Anonymous15	Anonymous36	Anonymous19	1	WALL	PEDESTRIANS	WALL	23	16	0	2.307	30	49	Anonymous44
0	66	66	1	39	39	0	51	51	1	WALL	0	0	74	74	0	0	0	1	0	0	0	0	0	0	1	1	1	0	1	2020-10-01 11:09:00	2020-10-01 11:12:00	1	12.9237	30	53	Anonymous1	Anonymous2	Anonymous13	1	39	74	WALL	51	66	0	0	90	50	Anonymous4
1	WALL	0	0	PEDESTRIANS	100	1	WALL	0	0	99	99	0	PEDESTRIANS	100	1	0	1	0	0	0	1	0	0	1	0	0	0	1	0	2020-10-01 10:32:00	2020-10-01 10:35:00	1	15.744	10	54	Anonymous10	Anonymous46	Anonymous19	1	WALL	PEDESTRIANS	WALL	PEDESTRIANS	PEDESTRIANS	0	0	30	51	Anonymous42
0	PEDESTRIANS	100	1	WALL	0	0	PEDESTRIANS	100	0	PEDESTRIANS	100	0	PEDESTRIANS	100	0	1	0	0	0	1	0	1	1	1	0	0	0	0	0	2020-10-01 10:10:00	2020-10-01 10:19:00	0	267.936	90	53	Anonymous5	Anonymous43	Anonymous48	1	PEDESTRIANS	PEDESTRIANS	PEDESTRIANS	WALL	PEDESTRIANS	0	5.492	70	52	Anonymous1
0	PEDESTRIANS	100	1	WALL	0	0	63	63	1	WALL	0	0	PEDESTRIANS	100	0	1	0	1	0	1	0	0	0	1	0	0	1	0	0	2020-10-01 10:10:00	2020-10-01 10:15:00	1	34.135	30	52	Anonymous38	Anonymous26	Anonymous22	1	WALL	PEDESTRIANS	60	WALL	63	0	2.547	10	45	Anonymous20
[truncated: 107 more columns]
