# Supplementary material for: Risk of Injury in Moral Dilemmas With Autonomous Vehicles
Source: Front Robot AI. 2021 Jan 20;7:572529. doi: 10.3389/frobt.2020.572529 (PMC8239464; doi:10.3389/frobt.2020.572529)
Supplement: Supplementary file 4 [file Table4.XLSX]

## Sheet: Exp4_Supp
Condition	participant_wall	participant_wall90_10	participant_wall90_50	participant_wall90_90	start_date	end_date	participant_wall1	participant_time1	driver_risk1	pedestrians_risk1	other1_name1	other2_name1	other3_name1	programmed_agent1	agent_decision1_1	agent_decision2_1	agent_decision3_1	participant_wall2	participant_time2	driver_risk2	pedestrians_risk2	other1_name2	other2_name2	other3_name2	programmed_agent2	agent_decision1_2	agent_decision2_2	agent_decision3_2	participant_wall3	participant_time3	driver_risk3	pedestrians_risk3	other1_name3	other2_name3	other3_name3	programmed_agent3	agent_decision1_3	agent_decision2_3	agent_decision3_3	participant_time90_10	driver_risk90_10	pedestrians_risk90_10	other1_name90_10	other2_name90_10	other3_name90_10	programmed_agent90_10	agent_decision1_90_10	agent_decision2_90_10	agent_decision3_90_10
NonUtilitarianOthers	0.333333	0	0	1	2020-10-20 10:53:00	2020-10-20 10:55:00	0	22.278	90	10	Anonymous39	Anonymous50	Anonymous23	1	0	0	1	0	3.36468	90	50	Anonymous41	Anonymous43	Anonymous36	1	0	0	1	1	0	90	90	Anonymous13	Anonymous37	Anonymous16	0	0	0	1	22.278	90	10	Anonymous39	Anonymous50	Anonymous23	1	0	0	1
NonUtilitarianOthers	1	1	1	1	2020-10-20 12:56:00	2020-10-20 12:58:00	1	19.6743	90	10	Anonymous5	Anonymous6	Anonymous43	1	1	1	1	1	0	90	90	Anonymous3	Anonymous16	Anonymous24	0	1	1	1	1	2.48399	90	50	Anonymous28	Anonymous42	Anonymous48	1	1	1	1	19.6743	90	10	Anonymous5	Anonymous6	Anonymous43	1	1	1	1
NonUtilitarianOthers	0.333333	0	0	1	2020-10-20 11:58:00	2020-10-20 12:00:00	0	24.7164	90	50	Anonymous48	Anonymous12	Anonymous4	1	0	1	0	1	0	90	90	Anonymous33	Anonymous30	Anonymous29	0	0	1	0	0	0	90	10	Anonymous14	Anonymous20	Anonymous38	0	0	1	0	0	90	10	Anonymous14	Anonymous20	Anonymous38	0	0	1	0
NonUtilitarianOthers	1	1	1	1	2020-10-20 13:46:00	2020-10-20 13:48:00	1	16.4818	90	90	Anonymous31	Anonymous35	Anonymous1	1	1	1	1	1	0.927422	90	10	Anonymous50	Anonymous48	Anonymous23	1	1	1	1	1	2.4587	90	50	Anonymous29	Anonymous13	Anonymous18	1	1	1	1	0.927422	90	10	Anonymous50	Anonymous48	Anonymous23	1	1	1	1
NonUtilitarianOthers	0	0	0	0	2020-10-20 12:22:00	2020-10-20 12:25:00	0	16.4709	90	10	Anonymous4	Anonymous35	Anonymous16	1	0	0	0	0	0	90	50	Anonymous11	Anonymous30	Anonymous27	0	0	0	0	0	0	90	90	Anonymous47	Anonymous23	Anonymous8	0	0	0	0	16.4709	90	10	Anonymous4	Anonymous35	Anonymous16	1	0	0	0
NonUtilitarianOthers	0	0	0	0	2020-10-20 10:55:00	2020-10-20 10:57:00	0	16.5942	90	10	Anonymous43	Anonymous3	Anonymous17	1	0	0	0	0	0	90	50	Anonymous19	Anonymous21	Anonymous32	0	0	0	0	0	0	90	90	Anonymous18	Anonymous47	Anonymous26	0	0	0	0	16.5942	90	10	Anonymous43	Anonymous3	Anonymous17	1	0	0	0
NonUtilitarianOthers	0.333333	0	0	1	2020-10-20 12:12:00	2020-10-20 12:14:00	0	21.421	90	10	Anonymous17	Anonymous13	Anonymous48	1	0	0	1	0	0	90	50	Anonymous38	Anonymous34	Anonymous16	0	0	0	1	1	0	90	90	Anonymous10	Anonymous27	Anonymous42	0	0	0	1	21.421	90	10	Anonymous17	Anonymous13	Anonymous48	1	0	0	1
NonUtilitarianOthers	0.666667	1	1	0	2020-10-20 02:35:00	2020-10-20 02:37:00	0	9.142	90	90	Anonymous45	Anonymous11	Anonymous34	1	0	1	1	1	0	90	10	Anonymous13	Anonymous10	Anonymous7	0	0	1	1	1	0	90	50	Anonymous38	Anonymous19	Anonymous24	0	0	1	1	0	90	10	Anonymous13	Anonymous10	Anonymous7	0	0	1	1
NonUtilitarianOthers	0.666667	0	1	1	2020-10-20 10:53:00	2020-10-20 10:55:00	0	23.3333	90	10	Anonymous5	Anonymous3	Anonymous35	1	0	1	1	1	0	90	90	Anonymous9	Anonymous46	Anonymous28	0	0	1	1	1	0	90	50	Anonymous36	Anonymous1	Anonymous13	0	0	1	1	23.3333	90	10	Anonymous5	Anonymous3	Anonymous35	1	0	1	1
NonUtilitarianOthers	0.666667	1	0	1	2020-10-20 07:59:00	2020-10-20 08:02:00	1	46.9863	90	90	Anonymous36	Anonymous6	Anonymous32	1	1	1	0	1	0	90	10	Anonymous40	Anonymous21	Anonymous11	0	1	1	0	0	4.79367	90	50	Anonymous43	Anonymous1	Anonymous12	1	1	1	0	0	90	10	Anonymous40	Anonymous21	Anonymous11	0	1	1	0
NonUtilitarianOthers	0	0	0	0	2020-10-20 10:52:00	2020-10-20 10:54:00	0	18.4451	90	50	Anonymous16	Anonymous8	Anonymous14	1	0	0	0	0	0	90	90	Anonymous4	Anonymous40	Anonymous27	0	0	0	0	0	0	90	10	Anonymous34	Anonymous20	Anonymous36	0	0	0	0	0	90	10	Anonymous34	Anonymous20	Anonymous36	0	0	0	0
NonUtilitarianOthers	0.333333	0	0	1	2020-10-20 09:36:00	2020-10-20 09:39:00	0	21.4003	90	10	Anonymous3	Anonymous47	Anonymous1	1	0	1	0	1	0	90	90	Anonymous49	Anonymous12	Anonymous7	0	0	1	0	0	0	90	50	Anonymous18	Anonymous33	Anonymous34	0	0	1	0	21.4003	90	10	Anonymous3	Anonymous47	Anonymous1	1	0	1	0
NonUtilitarianOthers	0.333333	0	0	1	2020-10-20 13:06:00	2020-10-20 13:08:00	0	23.6668	90	50	Anonymous11	Anonymous33	Anonymous30	1	0	1	0	1	0	90	90	Anonymous1	Anonymous38	Anonymous8	0	0	1	0	0	0	90	10	Anonymous43	Anonymous39	Anonymous10	0	0	1	0	0	90	10	Anonymous43	Anonymous39	Anonymous10	0	0	1	0
NonUtilitarianOthers	0	0	0	0	2020-10-20 10:59:00	2020-10-20 11:01:00	0	16.483	90	50	Anonymous49	Anonymous16	Anonymous11	1	0	0	0	0	0	90	90	Anonymous45	Anonymous20	Anonymous24	0	0	0	0	0	0	90	10	Anonymous2	Anonymous6	Anonymous12	0	0	0	0	0	90	10	Anonymous2	Anonymous6	Anonymous12	0	0	0	0
NonUtilitarianOthers	1	1	1	1	2020-10-20 11:46:00	2020-10-20 11:47:00	1	4.785	90	90	Anonymous16	Anonymous26	Anonymous22	1	1	1	1	1	2.447	90	50	Anonymous31	Anonymous9	Anonymous21	1	1	1	1	1	1.578	90	10	Anonymous40	Anonymous41	Anonymous29	1	1	1	1	1.578	90	10	Anonymous40	Anonymous41	Anonymous29	1	1	1	1
NonUtilitarianOthers	0.666667	1	1	0	2020-10-20 11:22:00	2020-10-20 11:24:00	1	6.02933	90	10	Anonymous12	Anonymous18	Anonymous32	1	1	1	0	1	2.042	90	50	Anonymous27	Anonymous21	Anonymous26	1	1	1	0	0	0	90	90	Anonymous11	Anonymous39	Anonymous41	0	1	1	0	6.02933	90	10	Anonymous12	Anonymous18	Anonymous32	1	1	1	0
NonUtilitarianOthers	0.333333	1	0	0	2020-10-20 08:16:00	2020-10-20 08:18:00	1	24.9197	90	10	Anonymous37	Anonymous19	Anonymous45	1	1	1	1	0	10.334	90	50	Anonymous5	Anonymous42	Anonymous6	1	1	0	0	0	0	90	90	Anonymous13	Anonymous30	Anonymous28	0	1	0	0	24.9197	90	10	Anonymous37	Anonymous19	Anonymous45	1	1	1	1
NonUtilitarianOthers	0	0	0	0	2020-10-20 13:16:00	2020-10-20 13:18:00	0	23.6239	90	90	Anonymous11	Anonymous32	Anonymous26	1	0	0	0	0	0	90	50	Anonymous20	Anonymous15	Anonymous42	0	0	0	0	0	0	90	10	Anonymous44	Anonymous29	Anonymous46	0	0	0	0	0	90	10	Anonymous44	Anonymous29	Anonymous46	0	0	0	0
NonUtilitarianOthers	0	0	0	0	2020-10-20 12:14:00	2020-10-20 12:18:00	0	10.3327	90	90	Anonymous21	Anonymous46	Anonymous43	1	0	0	0	0	0	90	10	Anonymous50	Anonymous10	Anonymous9	0	0	0	0	0	0	90	50	Anonymous36	Anonymous34	Anonymous5	0	0	0	0	0	90	10	Anonymous50	Anonymous10	Anonymous9	0	0	0	0
NonUtilitarianOthers	0	0	0	0	2020-10-20 12:10:00	2020-10-20 12:12:00	0	12.367	90	50	Anonymous16	Anonymous34	Anonymous46	1	0	0	0	0	11.3068	90	90	Anonymous12	Anonymous45	Anonymous13	1	0	0	0	0	0	90	10	Anonymous50	Anonymous3	Anonymous36	0	0	0	0	0	90	10	Anonymous50	Anonymous3	Anonymous36	0	0	0	0
NonUtilitarianOthers	0	0	0	0	2020-10-20 11:41:00	2020-10-20 11:43:00	0	11.3926	90	90	Anonymous31	Anonymous3	Anonymous18	1	0	0	0	0	0	90	10	Anonymous25	Anonymous4	Anonymous33	0	0	0	0	0	0	90	50	Anonymous50	Anonymous17	Anonymous19	0	0	0	0	0	90	10	Anonymous25	Anonymous4	Anonymous33	0	0	0	0
NonUtilitarianOthers	0.333333	0	0	1	2020-10-20 08:04:00	2020-10-20 08:29:00	0	378.481	90	50	Anonymous7	Anonymous11	Anonymous6	1	0	1	0	1	109.245	90	90	Anonymous17	Anonymous29	Anonymous33	1	0	1	0	0	0	90	10	Anonymous41	Anonymous12	Anonymous1	0	0	1	0	0	90	10	Anonymous41	Anonymous12	Anonymous1	0	0	1	0
NonUtilitarianOthers	0.333333	0	0	1	2020-10-20 11:13:00	2020-10-20 11:16:00	0	39.8	90	50	Anonymous1	Anonymous45	Anonymous16	1	0	0	1	0	5.638	90	10	Anonymous19	Anonymous20	Anonymous2	1	0	0	1	1	0	90	90	Anonymous17	Anonymous21	Anonymous50	0	0	0	1	5.638	90	10	Anonymous19	Anonymous20	Anonymous2	1	0	0	1
NonUtilitarianOthers	0.333333	1	0	0	2020-10-20 08:11:00	2020-10-20 08:15:00	0	111.453	90	90	Anonymous47	Anonymous7	Anonymous32	1	0	0	1	0	0	90	50	Anonymous20	Anonymous17	Anonymous6	0	0	0	1	1	5.00334	90	10	Anonymous5	Anonymous27	Anonymous35	1	0	0	1	5.00334	90	10	Anonymous5	Anonymous27	Anonymous35	1	0	0	1
NonUtilitarianOthers	0	0	0	0	2020-10-20 10:14:00	2020-10-20 10:16:00	0	15.6638	90	50	Anonymous27	Anonymous3	Anonymous31	1	0	0	0	0	0	90	10	Anonymous40	Anonymous11	Anonymous4	0	0	0	0	0	0	90	90	Anonymous5	Anonymous39	Anonymous25	0	0	0	0	0	90	10	Anonymous40	Anonymous11	Anonymous4	0	0	0	0
NonUtilitarianOthers	0.333333	0	0	1	2020-10-20 12:03:00	2020-10-20 12:05:00	0	16.422	90	10	Anonymous23	Anonymous13	Anonymous7	1	0	1	0	1	0	90	90	Anonymous47	Anonymous17	Anonymous19	0	0	1	0	0	0	90	50	Anonymous34	Anonymous40	Anonymous15	0	0	1	0	16.422	90	10	Anonymous23	Anonymous13	Anonymous7	1	0	1	0
NonUtilitarianOthers	0.666667	0	1	1	2020-10-20 08:16:00	2020-10-20 08:19:00	1	53.87	90	90	Anonymous1	Anonymous36	Anonymous42	1	1	0	1	0	1.788	90	10	Anonymous39	Anonymous27	Anonymous8	1	1	0	1	1	1.491	90	50	Anonymous32	Anonymous19	Anonymous49	1	1	0	1	1.788	90	10	Anonymous39	Anonymous27	Anonymous8	1	1	0	1
NonUtilitarianOthers	0.333333	0	0	1	2020-10-20 09:17:00	2020-10-20 09:20:00	0	14.7277	90	50	Anonymous6	Anonymous23	Anonymous48	1	0	1	0	1	5.90829	90	90	Anonymous22	Anonymous45	Anonymous14	1	0	1	1	0	4.05576	90	10	Anonymous8	Anonymous11	Anonymous38	1	0	1	0	4.05576	90	10	Anonymous8	Anonymous11	Anonymous38	1	0	1	0
NonUtilitarianOthers	0.666667	1	0	1	2020-10-20 11:33:00	2020-10-20 11:35:00	1	24.934	90	10	Anonymous1	Anonymous26	Anonymous8	1	1	0	1	0	3.808	90	50	Anonymous50	Anonymous43	Anonymous46	1	1	0	1	1	2.702	90	90	Anonymous19	Anonymous28	Anonymous34	1	1	0	1	24.934	90	10	Anonymous1	Anonymous26	Anonymous8	1	1	0	1
NonUtilitarianOthers	1	1	1	1	2020-10-20 11:09:00	2020-10-20 11:11:00	1	6.71708	90	10	Anonymous44	Anonymous6	Anonymous16	1	1	1	1	1	0	90	90	Anonymous47	Anonymous18	Anonymous17	0	1	1	1	1	0	90	50	Anonymous28	Anonymous39	Anonymous38	0	1	1	1	6.71708	90	10	Anonymous44	Anonymous6	Anonymous16	1	1	1	1
NonUtilitarianOthers	0.333333	0	0	1	2020-10-20 11:42:00	2020-10-20 11:43:00	1	6.341	90	90	Anonymous26	Anonymous6	Anonymous42	1	1	0	0	0	1.389	90	10	Anonymous19	Anonymous49	Anonymous25	1	1	0	0	0	1.323	90	50	Anonymous31	Anonymous34	Anonymous48	1	1	0	0	1.389	90	10	Anonymous19	Anonymous49	Anonymous25	1	1	0	0
NonUtilitarianOthers	0.666667	0	1	1	2020-10-20 11:12:00	2020-10-20 11:14:00	0	17.5345	90	10	Anonymous10	Anonymous16	Anonymous41	1	0	1	1	1	0	90	50	Anonymous4	Anonymous12	Anonymous18	0	0	1	1	1	0	90	90	Anonymous47	Anonymous36	Anonymous42	0	0	1	1	17.5345	90	10	Anonymous10	Anonymous16	Anonymous41	1	0	1	1
NonUtilitarianOthers	0.666667	0	1	1	2020-10-20 08:15:00	2020-10-20 08:17:00	0	21.4908	90	10	Anonymous16	Anonymous11	Anonymous1	1	0	1	1	1	0	90	50	Anonymous49	Anonymous39	Anonymous32	0	0	1	1	1	0	90	90	Anonymous24	Anonymous45	Anonymous20	0	0	1	1	21.4908	90	10	Anonymous16	Anonymous11	Anonymous1	1	0	1	1
NonUtilitarianOthers	0.666667	1	1	0	2020-10-20 11:19:00	2020-10-20 11:21:00	1	18.466	90	50	Anonymous12	Anonymous42	Anonymous36	1	1	0	1	0	1.576	90	90	Anonymous19	Anonymous50	Anonymous25	1	1	0	1	1	1.68401	90	10	Anonymous48	Anonymous44	Anonymous6	1	1	0	1	1.68401	90	10	Anonymous48	Anonymous44	Anonymous6	1	1	0	1
NonUtilitarianOthers	0.333333	0	0	1	2020-10-20 13:27:00	2020-10-20 13:29:00	0	5.38	90	50	Anonymous23	Anonymous18	Anonymous7	1	0	1	0	0	7.829	90	10	Anonymous10	Anonymous42	Anonymous34	1	0	0	0	1	2.476	90	90	Anonymous19	Anonymous5	Anonymous28	1	0	0	1	7.829	90	10	Anonymous10	Anonymous42	Anonymous34	1	0	0	0
NonUtilitarianOthers	0	0	0	0	2020-10-20 11:02:00	2020-10-20 11:04:00	0	25.3925	90	90	Anonymous4	Anonymous40	Anonymous37	1	0	0	0	0	0	90	50	Anonymous17	Anonymous7	Anonymous24	0	0	0	0	0	0	90	10	Anonymous33	Anonymous31	Anonymous25	0	0	0	0	0	90	10	Anonymous33	Anonymous31	Anonymous25	0	0	0	0
NonUtilitarianOthers	0.333333	1	0	0	2020-10-20 10:56:00	2020-10-20 11:03:00	0	277.897	90	90	Anonymous8	Anonymous35	Anonymous10	1	0	0	1	0	4.67255	90	50	Anonymous32	Anonymous22	Anonymous14	1	0	0	0	1	2.71478	90	10	Anonymous5	Anonymous4	Anonymous19	1	0	0	1	2.71478	90	10	Anonymous5	Anonymous4	Anonymous19	1	0	0	1
NonUtilitarianOthers	0.666667	0	1	1	2020-10-20 11:59:00	2020-10-20 12:02:00	0	19.1321	90	10	Anonymous20	Anonymous36	Anonymous21	1	0	1	1	1	5.61738	90	90	Anonymous45	Anonymous29	Anonymous27	1	0	1	1	1	0	90	50	Anonymous19	Anonymous18	Anonymous14	0	0	1	1	19.1321	90	10	Anonymous20	Anonymous36	Anonymous21	1	0	1	1
NonUtilitarianOthers	0	0	0	0	2020-10-20 08:19:00	2020-10-20 08:21:00	0	40.1191	90	90	Anonymous37	Anonymous36	Anonymous10	1	0	0	0	0	0	90	10	Anonymous50	Anonymous47	Anonymous35	0	0	0	0	0	0	90	50	Anonymous12	Anonymous33	Anonymous48	0	0	0	0	0	90	10	Anonymous50	Anonymous47	Anonymous35	0	0	0	0
NonUtilitarianOthers	0.333333	0	0	1	2020-10-20 08:13:00	2020-10-20 08:15:00	1	14.4986	90	90	Anonymous8	Anonymous11	Anonymous9	1	1	0	0	0	4.64994	90	50	Anonymous13	Anonymous7	Anonymous41	1	1	0	0	0	0	90	10	Anonymous44	Anonymous43	Anonymous16	0	1	0	0	0	90	10	Anonymous44	Anonymous43	Anonymous16	0	1	0	0
NonUtilitarianOthers	0	0	0	0	2020-10-20 10:56:00	2020-10-20 10:58:00	0	20.1986	90	10	Anonymous8	Anonymous9	Anonymous48	1	0	0	0	0	0	90	50	Anonymous12	Anonymous25	Anonymous26	0	0	0	0	0	0	90	90	Anonymous49	Anonymous6	Anonymous34	0	0	0	0	20.1986	90	10	Anonymous8	Anonymous9	Anonymous48	1	0	0	0
NonUtilitarianOthers	0	0	0	0	2020-10-20 15:56:00	2020-10-20 15:58:00	0	22.4946	90	10	Anonymous15	Anonymous35	Anonymous25	1	0	0	0	0	0	90	50	Anonymous46	Anonymous13	Anonymous29	0	0	0	0	0	0	90	90	Anonymous16	Anonymous4	Anonymous41	0	0	0	0	22.4946	90	10	Anonymous15	Anonymous35	Anonymous25	1	0	0	0
NonUtilitarianOthers	0	0	0	0	2020-10-20 13:02:00	2020-10-20 13:04:00	0	22.8242	90	90	Anonymous39	Anonymous16	Anonymous32	1	0	0	0	0	0	90	50	Anonymous15	Anonymous12	Anonymous40	0	0	0	0	0	0	90	10	Anonymous49	Anonymous47	Anonymous28	0	0	0	0	0	90	10	Anonymous49	Anonymous47	Anonymous28	0	0	0	0
NonUtilitarianOthers	0.333333	0	0	1	2020-10-20 12:07:00	2020-10-20 12:10:00	0	28.4376	90	50	Anonymous41	Anonymous21	Anonymous34	1	0	1	0	1	0	90	90	Anonymous7	Anonymous22	Anonymous46	0	0	1	0	0	0	90	10	Anonymous1	Anonymous28	Anonymous10	0	0	1	0	0	90	10	Anonymous1	Anonymous28	Anonymous10	0	0	1	0
NonUtilitarianOthers	0	0	0	0	2020-10-20 09:17:00	2020-10-20 09:20:00	0	30.8858	90	10	Anonymous3	Anonymous10	Anonymous36	1	0	0	0	0	0	90	50	Anonymous43	Anonymous48	Anonymous45	0	0	0	0	0	0	90	90	Anonymous34	Anonymous47	Anonymous6	0	0	0	0	30.8858	90	10	Anonymous3	Anonymous10	Anonymous36	1	0	0	0
NonUtilitarianOthers	0.666667	1	1	0	2020-10-20 10:00:00	2020-10-20 10:02:00	1	19.542	90	10	Anonymous37	Anonymous8	Anonymous40	1	1	0	1	0	0	90	90	Anonymous48	Anonymous19	Anonymous38	0	1	0	1	1	0	90	50	Anonymous44	Anonymous12	Anonymous47	0	1	0	1	19.542	90	10	Anonymous37	Anonymous8	Anonymous40	1	1	0	1
NonUtilitarianOthers	1	1	1	1	2020-10-20 11:16:00	2020-10-20 11:19:00	1	32.6603	90	10	Anonymous35	Anonymous44	Anonymous17	1	1	1	0	1	0	90	50	Anonymous9	Anonymous49	Anonymous12	0	1	1	0	1	5.81042	90	90	Anonymous10	Anonymous50	Anonymous24	1	1	1	1	32.6603	90	10	Anonymous35	Anonymous44	Anonymous17	1	1	1	0
NonUtilitarianOthers	0.666667	0	1	1	2020-10-20 12:28:00	2020-10-20 12:31:00	1	28.8405	90	50	Anonymous18	Anonymous28	Anonymous22	1	1	1	0	1	12.5256	90	90	Anonymous24	Anonymous3	Anonymous6	1	1	1	0	0	0	90	10	Anonymous29	Anonymous13	Anonymous26	0	1	1	0	0	90	10	Anonymous29	Anonymous13	Anonymous26	0	1	1	0
NonUtilitarianOthers	0.333333	0	0	1	2020-10-20 11:00:00	2020-10-20 11:02:00	1	21.5014	90	90	Anonymous47	Anonymous40	Anonymous6	1	1	0	0	0	0	90	50	Anonymous38	Anonymous13	Anonymous49	0	1	0	0	0	0	90	10	Anonymous32	Anonymous8	Anonymous37	0	1	0	0	0	90	10	Anonymous32	Anonymous8	Anonymous37	0	1	0	0
NonUtilitarianOthers	0	0	0	0	2020-10-20 12:54:00	2020-10-20 12:56:00	0	5.623	90	50	Anonymous5	Anonymous35	Anonymous50	1	0	0	0	0	0	90	90	Anonymous23	Anonymous19	Anonymous16	0	0	0	0	0	0	90	10	Anonymous10	Anonymous4	Anonymous40	0	0	0	0	0	90	10	Anonymous10	Anonymous4	Anonymous40	0	0	0	0
NonUtilitarianOthers	0.333333	0	1	0	2020-10-20 11:29:00	2020-10-20 11:32:00	0	8.51237	90	90	Anonymous47	Anonymous16	Anonymous39	1	0	1	0	1	2.41994	90	50	Anonymous18	Anonymous26	Anonymous28	1	0	1	0	0	1.82977	90	10	Anonymous22	Anonymous6	Anonymous14	1	0	1	0	1.82977	90	10	Anonymous22	Anonymous6	Anonymous14	1	0	1	0
NonUtilitarianOthers	0.666667	1	0	1	2020-10-20 11:58:00	2020-10-20 12:05:00	0	28.5597	90	50	Anonymous38	Anonymous6	Anonymous7	1	0	1	1	1	0	90	90	Anonymous12	Anonymous28	Anonymous34	0	0	1	1	1	0	90	10	Anonymous9	Anonymous19	Anonymous11	0	0	1	1	0	90	10	Anonymous9	Anonymous19	Anonymous11	0	0	1	1
NonUtilitarianOthers	0	0	0	0	2020-10-20 13:43:00	2020-10-20 13:46:00	0	26.2497	90	90	Anonymous29	Anonymous21	Anonymous47	1	0	0	0	0	0	90	10	Anonymous36	Anonymous16	Anonymous33	0	0	0	0	0	0	90	50	Anonymous22	Anonymous4	Anonymous34	0	0	0	0	0	90	10	Anonymous36	Anonymous16	Anonymous33	0	0	0	0
NonUtilitarianOthers	0.333333	0	0	1	2020-10-20 09:57:00	2020-10-20 09:59:00	0	22.172	90	50	Anonymous13	Anonymous19	Anonymous21	1	0	0	1	0	0	90	10	Anonymous40	Anonymous25	Anonymous18	0	0	0	1	1	0	90	90	Anonymous20	Anonymous45	Anonymous17	0	0	0	1	0	90	10	Anonymous40	Anonymous25	Anonymous18	0	0	0	1
NonUtilitarianOthers	0.333333	0	0	1	2020-10-20 12:46:00	2020-10-20 12:49:00	1	26.1768	90	90	Anonymous2	Anonymous9	Anonymous7	1	1	0	0	0	0	90	10	Anonymous4	Anonymous36	Anonymous47	0	1	0	0	0	0	90	50	Anonymous31	Anonymous38	Anonymous21	0	1	0	0	0	90	10	Anonymous4	Anonymous36	Anonymous47	0	1	0	0
NonUtilitarianOthers	0.333333	0	0	1	2020-10-20 08:27:00	2020-10-20 08:31:00	0	131.641	90	10	Anonymous14	Anonymous20	Anonymous18	1	0	0	1	0	4.84601	90	50	Anonymous9	Anonymous26	Anonymous30	1	0	0	1	1	0	90	90	Anonymous29	Anonymous43	Anonymous42	0	0	0	1	131.641	90	10	Anonymous14	Anonymous20	Anonymous18	1	0	0	1
NonUtilitarianOthers	0.333333	0	0	1	2020-10-20 14:36:00	2020-10-20 14:38:00	0	17.155	90	50	Anonymous19	Anonymous7	Anonymous41	1	0	1	1	1	34.186	90	90	Anonymous29	Anonymous50	Anonymous31	1	0	1	0	0	2.28799	90	10	Anonymous15	Anonymous24	Anonymous37	1	0	1	0	2.28799	90	10	Anonymous15	Anonymous24	Anonymous37	1	0	1	0
NonUtilitarianOthers	0.333333	0	0	1	2020-10-20 12:39:00	2020-10-20 12:41:00	0	32.1673	90	10	Anonymous29	Anonymous41	Anonymous28	1	0	1	0	1	0	90	90	Anonymous16	Anonymous36	Anonymous26	0	0	1	0	0	0	90	50	Anonymous49	Anonymous23	Anonymous25	0	0	1	0	32.1673	90	10	Anonymous29	Anonymous41	Anonymous28	1	0	1	0
NonUtilitarianOthers	0.333333	0	0	1	2020-10-20 11:54:00	2020-10-20 11:56:00	0	12.8028	90	10	Anonymous42	Anonymous35	Anonymous3	1	0	1	0	1	3.4142	90	90	Anonymous26	Anonymous11	Anonymous10	1	0	1	0	0	0	90	50	Anonymous28	Anonymous32	Anonymous48	0	0	1	0	12.8028	90	10	Anonymous42	Anonymous35	Anonymous3	1	0	1	0
NonUtilitarianOthers	0.666667	1	0	1	2020-10-20 21:18:00	2020-10-20 21:20:00	1	18.1053	90	10	Anonymous49	Anonymous44	Anonymous6	1	1	0	1	0	0	90	50	Anonymous28	Anonymous35	Anonymous42	0	1	0	1	1	0	90	90	Anonymous5	Anonymous8	Anonymous45	0	1	0	1	18.1053	90	10	Anonymous49	Anonymous44	Anonymous6	1	1	0	1
NonUtilitarianOthers	0.333333	1	0	0	2020-10-20 08:04:00	2020-10-20 08:06:00	0	4.40672	90	90	Anonymous12	Anonymous39	Anonymous11	1	0	1	0	1	0	90	10	Anonymous46	Anonymous50	Anonymous18	0	0	1	0	0	2.06779	90	50	Anonymous27	Anonymous23	Anonymous24	1	0	1	0	0	90	10	Anonymous46	Anonymous50	Anonymous18	0	0	1	0
NonUtilitarianOthers	0.666667	1	1	0	2020-10-20 11:02:00	2020-10-20 11:04:00	1	15.6023	90	50	Anonymous4	Anonymous12	Anonymous13	1	1	1	0	1	0	90	10	Anonymous30	Anonymous15	Anonymous19	0	1	1	0	0	0	90	90	Anonymous14	Anonymous34	Anonymous47	0	1	1	0	0	90	10	Anonymous30	Anonymous15	Anonymous19	0	1	1	0
NonUtilitarianOthers	0.333333	0	1	0	2020-10-20 11:05:00	2020-10-20 11:07:00	1	7.728	90	50	Anonymous2	Anonymous47	Anonymous26	1	1	0	0	0	1.917	90	10	Anonymous39	Anonymous31	Anonymous1	1	1	0	0	0	0	90	90	Anonymous40	Anonymous29	Anonymous43	0	1	0	0	1.917	90	10	Anonymous39	Anonymous31	Anonymous1	1	1	0	0
NonUtilitarianOthers	0.333333	0	0	1	2020-10-20 22:59:00	2020-10-20 23:02:00	1	15.7813	90	90	Anonymous33	Anonymous2	Anonymous36	1	1	0	1	0	10.4837	90	10	Anonymous1	Anonymous7	Anonymous37	1	1	0	1	0	2.52795	90	50	Anonymous50	Anonymous25	Anonymous45	1	1	0	0	10.4837	90	10	Anonymous1	Anonymous7	Anonymous37	1	1	0	1
NonUtilitarianOthers	1	1	1	1	2020-10-20 11:35:00	2020-10-20 11:38:00	1	40.444	90	50	Anonymous15	Anonymous35	Anonymous28	1	1	1	1	1	0	90	90	Anonymous41	Anonymous5	Anonymous9	0	1	1	1	1	3.685	90	10	Anonymous50	Anonymous22	Anonymous47	1	1	1	1	3.685	90	10	Anonymous50	Anonymous22	Anonymous47	1	1	1	1
NonUtilitarianOthers	0	0	0	0	2020-10-20 08:58:00	2020-10-20 09:00:00	0	19.8333	90	50	Anonymous7	Anonymous6	Anonymous11	1	0	0	0	0	0	90	90	Anonymous48	Anonymous17	Anonymous33	0	0	0	0	0	0	90	10	Anonymous18	Anonymous34	Anonymous5	0	0	0	0	0	90	10	Anonymous18	Anonymous34	Anonymous5	0	0	0	0
NonUtilitarianOthers	0.333333	1	0	0	2020-10-20 08:23:00	2020-10-20 08:26:00	0	22.071	90	50	Anonymous17	Anonymous32	Anonymous40	1	0	0	1	0	0	90	90	Anonymous12	Anonymous10	Anonymous44	0	0	0	1	1	15.4563	90	10	Anonymous24	Anonymous9	Anonymous48	1	0	0	1	15.4563	90	10	Anonymous24	Anonymous9	Anonymous48	1	0	0	1
NonUtilitarianOthers	0.666667	1	1	0	2020-10-20 08:20:00	2020-10-20 08:23:00	1	13.828	90	10	Anonymous33	Anonymous22	Anonymous44	1	1	1	0	1	0	90	50	Anonymous16	Anonymous18	Anonymous35	0	1	1	0	0	0	90	90	Anonymous47	Anonymous9	Anonymous39	0	1	1	0	13.828	90	10	Anonymous33	Anonymous22	Anonymous44	1	1	1	0
NonUtilitarianOthers	0	0	0	0	2020-10-20 12:41:00	2020-10-20 12:43:00	0	34.2455	90	50	Anonymous31	Anonymous12	Anonymous14	1	0	0	0	0	4.57806	90	10	Anonymous29	Anonymous23	Anonymous8	1	0	0	0	0	0	90	90	Anonymous48	Anonymous49	Anonymous47	0	0	0	0	4.57806	90	10	Anonymous29	Anonymous23	Anonymous8	1	0	0	0
NonUtilitarianOthers	0	0	0	0	2020-10-20 08:00:00	2020-10-20 08:02:00	0	19.688	90	90	Anonymous22	Anonymous21	Anonymous25	1	0	0	0	0	0	90	50	Anonymous11	Anonymous48	Anonymous33	0	0	0	0	0	0	90	10	Anonymous35	Anonymous38	Anonymous2	0	0	0	0	0	90	10	Anonymous35	Anonymous38	Anonymous2	0	0	0	0
NonUtilitarianOthers	0.333333	0	0	1	2020-10-20 11:08:00	2020-10-20 11:10:00	0	18.4658	90	50	Anonymous43	Anonymous37	Anonymous38	1	0	0	1	0	0	90	10	Anonymous3	Anonymous44	Anonymous22	0	0	0	1	1	0	90	90	Anonymous23	Anonymous1	Anonymous41	0	0	0	1	0	90	10	Anonymous3	Anonymous44	Anonymous22	0	0	0	1
NonUtilitarianOthers	0.333333	1	0	0	2020-10-20 08:27:00	2020-10-20 08:33:00	0	243.917	90	50	Anonymous15	Anonymous49	Anonymous39	1	0	1	0	1	0	90	10	Anonymous4	Anonymous23	Anonymous45	0	0	1	0	0	10.2483	90	90	Anonymous28	Anonymous43	Anonymous2	1	0	1	0	0	90	10	Anonymous4	Anonymous23	Anonymous45	0	0	1	0
NonUtilitarianOthers	0.333333	0	1	0	2020-10-20 11:18:00	2020-10-20 11:20:00	0	6.93373	90	10	Anonymous35	Anonymous1	Anonymous19	1	0	1	0	1	1.81697	90	50	Anonymous40	Anonymous22	Anonymous43	1	0	1	0	0	0	90	90	Anonymous13	Anonymous25	Anonymous12	0	0	1	0	6.93373	90	10	Anonymous35	Anonymous1	Anonymous19	1	0	1	0
NonUtilitarianOthers	0.333333	0	0	1	2020-10-20 11:01:00	2020-10-20 11:03:00	0	13.35	90	50	Anonymous41	Anonymous42	Anonymous8	1	0	0	1	0	0	90	10	Anonymous21	Anonymous22	Anonymous28	0	0	0	1	1	0	90	90	Anonymous32	Anonymous10	Anonymous14	0	0	0	1	0	90	10	Anonymous21	Anonymous22	Anonymous28	0	0	0	1
NonUtilitarianOthers	0.333333	1	0	0	2020-10-20 13:55:00	2020-10-20 14:00:00	0	46.628	90	90	Anonymous10	Anonymous7	Anonymous17	1	0	1	0	1	2.24861	90	10	Anonymous15	Anonymous36	Anonymous20	1	0	1	0	0	0	90	50	Anonymous23	Anonymous14	Anonymous22	0	0	1	0	2.24861	90	10	Anonymous15	Anonymous36	Anonymous20	1	0	1	0
NonUtilitarianOthers	1	1	1	1	2020-10-20 14:30:00	2020-10-20 14:32:00	1	17.983	90	10	Anonymous34	Anonymous46	Anonymous42	1	1	1	1	1	0	90	90	Anonymous13	Anonymous5	Anonymous28	0	1	1	1	1	0	90	50	Anonymous14	Anonymous8	Anonymous1	0	1	1	1	17.983	90	10	Anonymous34	Anonymous46	Anonymous42	1	1	1	1
NonUtilitarianOthers	0.666667	0	1	1	2020-10-20 09:13:00	2020-10-20 09:15:00	1	41.359	90	90	Anonymous24	Anonymous31	Anonymous44	1	1	0	1	0	0	90	10	Anonymous13	Anonymous11	Anonymous12	0	1	0	1	1	0	90	50	Anonymous39	Anonymous16	Anonymous50	0	1	0	1	0	90	10	Anonymous13	Anonymous11	Anonymous12	0	1	0	1
NonUtilitarianOthers	0.333333	1	0	0	2020-10-20 12:17:00	2020-10-20 12:22:00	0	14.7597	90	90	Anonymous43	Anonymous13	Anonymous1	1	0	1	0	1	8.49701	90	10	Anonymous36	Anonymous18	Anonymous8	1	0	1	0	0	0	90	50	Anonymous20	Anonymous38	Anonymous7	0	0	1	0	8.49701	90	10	Anonymous36	Anonymous18	Anonymous8	1	0	1	0
NonUtilitarianOthers	0.333333	0	1	0	2020-10-20 08:30:00	2020-10-20 08:33:00	0	45.6558	90	10	Anonymous17	Anonymous12	Anonymous34	1	0	1	0	1	13.0306	90	50	Anonymous11	Anonymous48	Anonymous38	1	0	1	0	0	2.01517	90	90	Anonymous33	Anonymous6	Anonymous30	1	0	1	0	45.6558	90	10	Anonymous17	Anonymous12	Anonymous34	1	0	1	0
NonUtilitarianOthers	0.333333	0	0	1	2020-10-20 10:43:00	2020-10-20 10:45:00	0	35.554	90	50	Anonymous23	Anonymous43	Anonymous28	1	0	1	0	1	0	90	90	Anonymous33	Anonymous36	Anonymous24	0	0	1	0	0	0	90	10	Anonymous16	Anonymous14	Anonymous35	0	0	1	0	0	90	10	Anonymous16	Anonymous14	Anonymous35	0	0	1	0
NonUtilitarianOthers	0	0	0	0	2020-10-20 12:04:00	2020-10-20 12:07:00	0	30.9322	90	10	Anonymous4	Anonymous2	Anonymous24	1	0	0	0	0	0	90	50	Anonymous9	Anonymous27	Anonymous44	0	0	0	0	0	0	90	90	Anonymous15	Anonymous42	Anonymous30	0	0	0	0	30.9322	90	10	Anonymous4	Anonymous2	Anonymous24	1	0	0	0
NonUtilitarianOthers	0.333333	0	1	0	2020-10-20 13:11:00	2020-10-20 13:16:00	0	27.217	90	10	Anonymous20	Anonymous24	Anonymous21	1	0	0	1	0	3.37401	90	90	Anonymous27	Anonymous30	Anonymous8	1	0	0	1	1	4.11099	90	50	Anonymous44	Anonymous16	Anonymous3	1	0	0	1	27.217	90	10	Anonymous20	Anonymous24	Anonymous21	1	0	0	1
NonUtilitarianOthers	0.333333	0	0	1	2020-10-20 09:54:00	2020-10-20 09:56:00	0	19.1181	90	10	Anonymous13	Anonymous29	Anonymous46	1	0	1	0	1	0	90	90	Anonymous33	Anonymous36	Anonymous18	0	0	1	0	0	0	90	50	Anonymous8	Anonymous39	Anonymous7	0	0	1	0	19.1181	90	10	Anonymous13	Anonymous29	Anonymous46	1	0	1	0
NonUtilitarianOthers	0.333333	0	1	0	2020-10-20 10:58:00	2020-10-20 11:01:00	0	12.818	90	90	Anonymous22	Anonymous17	Anonymous41	1	0	1	0	1	4.944	90	50	Anonymous31	Anonymous18	Anonymous21	1	0	1	0	0	1.621	90	10	Anonymous34	Anonymous2	Anonymous3	1	0	1	0	1.621	90	10	Anonymous34	Anonymous2	Anonymous3	1	0	1	0
NonUtilitarianOthers	0.333333	0	0	1	2020-10-20 12:10:00	2020-10-20 12:12:00	1	15.3962	90	90	Anonymous34	Anonymous31	Anonymous7	1	1	0	0	0	13.4557	90	10	Anonymous50	Anonymous20	Anonymous18	1	1	0	0	0	0	90	50	Anonymous13	Anonymous1	Anonymous43	0	1	0	0	13.4557	90	10	Anonymous50	Anonymous20	Anonymous18	1	1	0	0
NonUtilitarianOthers	0.333333	0	1	0	2020-10-20 11:06:00	2020-10-20 11:09:00	0	7.88611	90	10	Anonymous1	Anonymous16	Anonymous10	1	0	1	0	1	2.29282	90	50	Anonymous34	Anonymous37	Anonymous14	1	0	1	0	0	0	90	90	Anonymous32	Anonymous18	Anonymous15	0	0	1	0	7.88611	90	10	Anonymous1	Anonymous16	Anonymous10	1	0	1	0
NonUtilitarianOthers	0.333333	1	0	0	2020-10-20 08:59:00	2020-10-20 09:01:00	0	9.40367	90	90	Anonymous11	Anonymous27	Anonymous1	1	0	1	0	1	1.589	90	10	Anonymous3	Anonymous34	Anonymous12	1	0	1	0	0	2.173	90	50	Anonymous9	Anonymous47	Anonymous13	1	0	1	0	1.589	90	10	Anonymous3	Anonymous34	Anonymous12	1	0	1	0
NonUtilitarianOthers	0.333333	0	0	1	2020-10-20 10:59:00	2020-10-20 11:01:00	0	15.1505	90	50	Anonymous31	Anonymous24	Anonymous50	1	0	0	1	0	9.70002	90	10	Anonymous13	Anonymous42	Anonymous19	1	0	0	1	1	0	90	90	Anonymous20	Anonymous23	Anonymous14	0	0	0	1	9.70002	90	10	Anonymous13	Anonymous42	Anonymous19	1	0	0	1
NonUtilitarianOthers	0.333333	0	0	1	2020-10-20 11:09:00	2020-10-20 11:11:00	0	16.051	90	10	Anonymous15	Anonymous28	Anonymous38	1	0	1	0	1	2.18	90	90	Anonymous35	Anonymous42	Anonymous40	1	0	1	0	0	1.735	90	50	Anonymous3	Anonymous23	Anonymous10	1	0	1	0	16.051	90	10	Anonymous15	Anonymous28	Anonymous38	1	0	1	0
NonUtilitarianOthers	0.333333	0	1	0	2020-10-20 10:54:00	2020-10-20 10:56:00	0	17.484	90	90	Anonymous3	Anonymous36	Anonymous7	1	0	1	0	1	1.93476	90	50	Anonymous19	Anonymous14	Anonymous11	1	0	1	0	0	3.01892	90	10	Anonymous35	Anonymous50	Anonymous38	1	0	1	0	3.01892	90	10	Anonymous35	Anonymous50	Anonymous38	1	0	1	0
NonUtilitarianOthers	0.666667	0	1	1	2020-10-20 09:56:00	2020-10-20 09:58:00	1	43.4331	90	50	Anonymous10	Anonymous2	Anonymous24	1	1	1	0	1	0	90	90	Anonymous15	Anonymous16	Anonymous9	0	1	1	0	0	0	90	10	Anonymous45	Anonymous25	Anonymous18	0	1	1	0	0	90	10	Anonymous45	Anonymous25	Anonymous18	0	1	1	0
NonUtilitarianOthers	0.666667	1	1	0	2020-10-20 11:09:00	2020-10-20 11:29:00	1	102.857	90	10	Anonymous6	Anonymous23	Anonymous13	1	1	0	1	0	0	90	90	Anonymous50	Anonymous34	Anonymous12	0	1	0	1	1	0	90	50	Anonymous40	Anonymous36	Anonymous25	0	1	0	1	102.857	90	10	Anonymous6	Anonymous23	Anonymous13	1	1	0	1
NonUtilitarianOthers	0.333333	1	0	0	2020-10-20 12:15:00	2020-10-20 12:18:00	0	16.5166	90	90	Anonymous5	Anonymous30	Anonymous4	1	0	0	1	0	6.66655	90	50	Anonymous44	Anonymous2	Anonymous46	1	0	0	1	1	0	90	10	Anonymous28	Anonymous20	Anonymous15	0	0	0	1	0	90	10	Anonymous28	Anonymous20	Anonymous15	0	0	0	1
NonUtilitarianOthers	0.666667	0	1	1	2020-10-20 11:16:00	2020-10-20 11:19:00	1	36.2859	90	50	Anonymous3	Anonymous24	Anonymous28	1	1	1	0	1	2.74559	90	90	Anonymous10	Anonymous46	Anonymous19	1	1	1	0	0	0	90	10	Anonymous17	Anonymous40	Anonymous1	0	1	1	0	0	90	10	Anonymous17	Anonymous40	Anonymous1	0	1	1	0
NonUtilitarianOthers	0.333333	0	0	1	2020-10-20 09:02:00	2020-10-20 09:04:00	0	33.4692	90	10	Anonymous28	Anonymous40	Anonymous9	1	0	0	1	0	0	90	50	Anonymous32	Anonymous16	Anonymous48	0	0	0	1	1	0	90	90	Anonymous13	Anonymous14	Anonymous36	0	0	0	1	33.4692	90	10	Anonymous28	Anonymous40	Anonymous9	1	0	0	1
NonUtilitarianOthers	0.333333	0	0	1	2020-10-20 09:32:00	2020-10-20 09:34:00	1	32.5978	90	90	Anonymous9	Anonymous45	Anonymous12	1	1	0	0	0	0	90	10	Anonymous34	Anonymous18	Anonymous22	0	1	0	0	0	0	90	50	Anonymous23	Anonymous35	Anonymous49	0	1	0	0	0	90	10	Anonymous34	Anonymous18	Anonymous22	0	1	0	0
NonUtilitarianOthers	0.333333	1	0	0	2020-10-20 10:26:00	2020-10-20 10:30:00	0	29.7077	90	90	Anonymous28	Anonymous37	Anonymous31	1	0	0	1	0	3.68401	90	50	Anonymous45	Anonymous11	Anonymous33	1	0	0	1	1	6.04799	90	10	Anonymous39	Anonymous47	Anonymous5	1	0	0	1	6.04799	90	10	Anonymous39	Anonymous47	Anonymous5	1	0	0	1
NonUtilitarianOthers	0.666667	0	1	1	2020-10-20 05:48:00	2020-10-20 05:50:00	1	11.4807	90	50	Anonymous50	Anonymous16	Anonymous9	1	1	0	1	0	0	90	10	Anonymous1	Anonymous15	Anonymous11	0	1	0	1	1	0	90	90	Anonymous27	Anonymous8	Anonymous2	0	1	0	1	0	90	10	Anonymous1	Anonymous15	Anonymous11	0	1	0	1
NonUtilitarianOthers	0.333333	1	0	0	2020-10-20 11:53:00	2020-10-20 11:55:00	0	12.966	90	90	Anonymous20	Anonymous43	Anonymous41	1	0	1	0	1	3.873	90	10	Anonymous12	Anonymous15	Anonymous14	1	0	1	0	0	2.099	90	50	Anonymous22	Anonymous7	Anonymous21	1	0	1	0	3.873	90	10	Anonymous12	Anonymous15	Anonymous14	1	0	1	0
NonUtilitarianOthers	1	1	1	1	2020-10-20 15:12:00	2020-10-20 15:15:00	1	33.2299	90	10	Anonymous5	Anonymous40	Anonymous18	1	1	1	1	1	0	90	90	Anonymous45	Anonymous33	Anonymous23	0	1	1	1	1	4.48405	90	50	Anonymous3	Anonymous17	Anonymous14	1	1	1	1	33.2299	90	10	Anonymous5	Anonymous40	Anonymous18	1	1	1	1
NonUtilitarianOthers	0	0	0	0	2020-10-20 10:57:00	2020-10-20 10:59:00	0	43.7594	90	90	Anonymous29	Anonymous2	Anonymous37	1	0	0	0	0	0	90	10	Anonymous30	Anonymous26	Anonymous44	0	0	0	0	0	3.65143	90	50	Anonymous22	Anonymous38	Anonymous5	1	0	0	0	0	90	10	Anonymous30	Anonymous26	Anonymous44	0	0	0	0
UtilitarianOthers	0.666667	0	1	1	2020-10-20 17:49:00	2020-10-20 17:52:00	0	7.19501	90	10	Anonymous13	Anonymous29	Anonymous19	1	0	1	1	1	1.84893	90	50	Anonymous42	Anonymous25	Anonymous37	1	0	1	1	1	1.47015	90	90	Anonymous4	Anonymous1	Anonymous14	1	0	1	1	7.19501	90	10	Anonymous13	Anonymous29	Anonymous19	1	0	1	1
UtilitarianOthers	0.666667	0	1	1	2020-10-20 11:05:00	2020-10-20 11:07:00	0	20.9869	90	10	Anonymous9	Anonymous15	Anonymous16	1	0	1	1	1	0	90	50	Anonymous40	Anonymous38	Anonymous18	0	0	1	1	1	0	90	90	Anonymous32	Anonymous24	Anonymous36	0	0	1	1	20.9869	90	10	Anonymous9	Anonymous15	Anonymous16	1	0	1	1
UtilitarianOthers	0.333333	0	0	1	2020-10-20 11:11:00	2020-10-20 11:15:00	1	15.1989	90	90	Anonymous35	Anonymous5	Anonymous49	1	1	0	0	0	0	90	50	Anonymous31	Anonymous9	Anonymous32	0	1	0	0	0	0	90	10	Anonymous43	Anonymous22	Anonymous20	0	1	0	0	0	90	10	Anonymous43	Anonymous22	Anonymous20	0	1	0	0
UtilitarianOthers	0.666667	1	0	1	2020-10-20 08:12:00	2020-10-20 08:14:00	1	13.1126	90	90	Anonymous20	Anonymous3	Anonymous33	1	1	0	1	0	3.75243	90	50	Anonymous19	Anonymous4	Anonymous42	1	1	0	1	1	0	90	10	Anonymous1	Anonymous26	Anonymous27	0	1	0	1	0	90	10	Anonymous1	Anonymous26	Anonymous27	0	1	0	1
UtilitarianOthers	0.333333	0	1	0	2020-10-20 09:11:00	2020-10-20 09:16:00	1	14.567	90	50	Anonymous47	Anonymous27	Anonymous18	1	1	0	0	0	2.07199	90	90	Anonymous3	Anonymous42	Anonymous46	1	1	0	0	0	1.80801	90	10	Anonymous36	Anonymous34	Anonymous13	1	1	0	0	1.80801	90	10	Anonymous36	Anonymous34	Anonymous13	1	1	0	0
UtilitarianOthers	0.666667	0	1	1	2020-10-20 13:38:00	2020-10-20 13:41:00	1	22.926	90	90	Anonymous2	Anonymous42	Anonymous11	1	1	0	1	0	0	90	10	Anonymous9	Anonymous41	Anonymous27	0	1	0	1	1	0	90	50	Anonymous1	Anonymous47	Anonymous49	0	1	0	1	0	90	10	Anonymous9	Anonymous41	Anonymous27	0	1	0	1
UtilitarianOthers	1	1	1	1	2020-10-20 11:16:00	2020-10-20 11:18:00	1	18.4669	90	90	Anonymous44	Anonymous28	Anonymous30	1	1	1	1	1	0	90	50	Anonymous6	Anonymous17	Anonymous34	0	1	1	1	1	0	90	10	Anonymous18	Anonymous13	Anonymous49	0	1	1	1	0	90	10	Anonymous18	Anonymous13	Anonymous49	0	1	1	1
UtilitarianOthers	0.333333	0	1	0	2020-10-20 09:02:00	2020-10-20 09:05:00	0	6.63406	90	10	Anonymous27	Anonymous22	Anonymous15	1	0	1	0	1	0	90	50	Anonymous26	Anonymous24	Anonymous14	0	0	1	0	0	0	90	90	Anonymous30	Anonymous36	Anonymous47	0	0	1	0	6.63406	90	10	Anonymous27	Anonymous22	Anonymous15	1	0	1	0
UtilitarianOthers	0.333333	0	0	1	2020-10-20 08:44:00	2020-10-20 08:46:00	1	31.8664	90	90	Anonymous6	Anonymous10	Anonymous47	1	1	0	0	0	0	90	10	Anonymous20	Anonymous43	Anonymous31	0	1	0	0	0	0	90	50	Anonymous50	Anonymous1	Anonymous24	0	1	0	0	0	90	10	Anonymous20	Anonymous43	Anonymous31	0	1	0	0
UtilitarianOthers	0.333333	0	0	1	2020-10-20 12:35:00	2020-10-20 12:37:00	0	16.259	90	10	Anonymous39	Anonymous47	Anonymous23	1	0	1	0	1	0	90	90	Anonymous10	Anonymous12	Anonymous13	0	0	1	0	0	4.013	90	50	Anonymous40	Anonymous26	Anonymous3	1	0	1	0	16.259	90	10	Anonymous39	Anonymous47	Anonymous23	1	0	1	0
UtilitarianOthers	0	0	0	0	2020-10-20 12:10:00	2020-10-20 12:12:00	0	16.4336	90	50	Anonymous44	Anonymous43	Anonymous6	1	0	0	0	0	0	90	90	Anonymous36	Anonymous26	Anonymous23	0	0	0	0	0	0	90	10	Anonymous7	Anonymous12	Anonymous22	0	0	0	0	0	90	10	Anonymous7	Anonymous12	Anonymous22	0	0	0	0
UtilitarianOthers	0.333333	0	0	1	2020-10-20 07:56:00	2020-10-20 07:58:00	0	18.2918	90	10	Anonymous17	Anonymous50	Anonymous35	1	0	0	1	0	10.8002	90	50	Anonymous18	Anonymous23	Anonymous13	1	0	0	1	1	4.33536	90	90	Anonymous4	Anonymous7	Anonymous2	1	0	0	1	18.2918	90	10	Anonymous17	Anonymous50	Anonymous35	1	0	0	1
UtilitarianOthers	0.666667	1	1	0	2020-10-20 10:10:00	2020-10-20 10:13:00	1	40.48	90	50	Anonymous18	Anonymous2	Anonymous9	1	1	1	0	1	0	90	10	Anonymous14	Anonymous45	Anonymous25	0	1	1	0	0	0	90	90	Anonymous31	Anonymous17	Anonymous26	0	1	1	0	0	90	10	Anonymous14	Anonymous45	Anonymous25	0	1	1	0
UtilitarianOthers	0.666667	0	1	1	2020-10-20 08:52:00	2020-10-20 08:53:00	1	6.91992	90	90	Anonymous9	Anonymous4	Anonymous1	1	1	0	1	0	3.36063	90	10	Anonymous32	Anonymous18	Anonymous8	1	1	0	1	1	0	90	50	Anonymous45	Anonymous31	Anonymous33	0	1	0	1	3.36063	90	10	Anonymous32	Anonymous18	Anonymous8	1	1	0	1
UtilitarianOthers	0.666667	0	1	1	2020-10-20 13:23:00	2020-10-20 13:26:00	1	16.4029	90	90	Anonymous23	Anonymous14	Anonymous22	1	1	1	0	1	0	90	50	Anonymous49	Anonymous10	Anonymous19	0	1	1	0	0	1.86649	90	10	Anonymous26	Anonymous7	Anonymous41	1	1	1	0	1.86649	90	10	Anonymous26	Anonymous7	Anonymous41	1	1	1	0
UtilitarianOthers	0.666667	0	1	1	2020-10-20 08:13:00	2020-10-20 08:15:00	1	13.249	90	50	Anonymous34	Anonymous7	Anonymous27	1	1	0	1	0	1.756	90	10	Anonymous18	Anonymous20	Anonymous3	1	1	0	1	1	1.985	90	90	Anonymous29	Anonymous49	Anonymous28	1	1	0	1	1.756	90	10	Anonymous18	Anonymous20	Anonymous3	1	1	0	1
UtilitarianOthers	0.666667	1	1	0	2020-10-20 17:06:00	2020-10-20 17:08:00	0	11.914	90	90	Anonymous46	Anonymous33	Anonymous14	1	0	1	1	1	4.372	90	50	Anonymous8	Anonymous2	Anonymous48	1	0	1	1	1	0	90	10	Anonymous5	Anonymous37	Anonymous38	0	0	1	1	0	90	10	Anonymous5	Anonymous37	Anonymous38	0	0	1	1
UtilitarianOthers	1	1	1	1	2020-10-20 08:34:00	2020-10-20 08:38:00	1	17.8599	90	90	Anonymous26	Anonymous40	Anonymous3	1	1	1	1	1	0	90	50	Anonymous48	Anonymous30	Anonymous5	0	1	1	1	1	0	90	10	Anonymous32	Anonymous50	Anonymous25	0	1	1	1	0	90	10	Anonymous32	Anonymous50	Anonymous25	0	1	1	1
UtilitarianOthers	1	1	1	1	2020-10-20 10:59:00	2020-10-20 11:01:00	1	8.86159	90	10	Anonymous26	Anonymous28	Anonymous10	1	1	1	1	1	0	90	90	Anonymous37	Anonymous21	Anonymous33	0	1	1	1	1	0	90	50	Anonymous46	Anonymous38	Anonymous15	0	1	1	1	8.86159	90	10	Anonymous26	Anonymous28	Anonymous10	1	1	1	1
UtilitarianOthers	0.666667	1	1	0	2020-10-20 11:02:00	2020-10-20 11:04:00	0	18.6363	90	90	Anonymous30	Anonymous49	Anonymous9	1	0	1	1	1	4.19833	90	10	Anonymous33	Anonymous15	Anonymous27	1	0	1	1	1	0	90	50	Anonymous35	Anonymous48	Anonymous14	0	0	1	1	4.19833	90	10	Anonymous33	Anonymous15	Anonymous27	1	0	1	1
UtilitarianOthers	0.333333	0	1	0	2020-10-20 08:27:00	2020-10-20 08:29:00	1	10.582	90	50	Anonymous12	Anonymous47	Anonymous39	1	1	0	1	0	4.26069	90	90	Anonymous49	Anonymous28	Anonymous23	1	1	0	0	0	0	90	10	Anonymous11	Anonymous40	Anonymous38	0	1	0	0	0	90	10	Anonymous11	Anonymous40	Anonymous38	0	1	0	0
UtilitarianOthers	0.666667	1	1	0	2020-10-20 11:40:00	2020-10-20 11:44:00	1	113.558	90	50	Anonymous47	Anonymous19	Anonymous36	1	1	0	1	0	2.82407	90	90	Anonymous33	Anonymous25	Anonymous20	1	1	0	1	1	3.03172	90	10	Anonymous26	Anonymous24	Anonymous10	1	1	0	1	3.03172	90	10	Anonymous26	Anonymous24	Anonymous10	1	1	0	1
UtilitarianOthers	0.333333	0	0	1	2020-10-20 21:51:00	2020-10-20 21:53:00	1	7.33052	90	90	Anonymous41	Anonymous24	Anonymous13	1	1	0	0	0	1.71278	90	10	Anonymous4	Anonymous23	Anonymous16	1	1	0	0	0	1.11126	90	50	Anonymous38	Anonymous43	Anonymous1	1	1	0	0	1.71278	90	10	Anonymous4	Anonymous23	Anonymous16	1	1	0	0
UtilitarianOthers	0	0	0	0	2020-10-20 12:59:00	2020-10-20 13:02:00	0	19.067	90	50	Anonymous15	Anonymous8	Anonymous5	1	0	0	1	0	2.594	90	90	Anonymous14	Anonymous7	Anonymous44	1	0	0	0	0	0	90	10	Anonymous47	Anonymous1	Anonymous13	0	0	0	0	0	90	10	Anonymous47	Anonymous1	Anonymous13	0	0	0	0
UtilitarianOthers	0.666667	1	0	1	2020-10-21 00:51:00	2020-10-21 00:53:00	1	8.9396	90	10	Anonymous31	Anonymous36	Anonymous37	1	1	0	1	0	0	90	50	Anonymous20	Anonymous30	Anonymous3	0	1	0	1	1	0	90	90	Anonymous13	Anonymous1	Anonymous4	0	1	0	1	8.9396	90	10	Anonymous31	Anonymous36	Anonymous37	1	1	0	1
UtilitarianOthers	1	1	1	1	2020-10-20 21:22:00	2020-10-20 21:25:00	1	37.8829	90	50	Anonymous11	Anonymous24	Anonymous4	1	1	1	1	1	2.73727	90	10	Anonymous40	Anonymous43	Anonymous48	1	1	1	1	1	3.3158	90	90	Anonymous15	Anonymous25	Anonymous30	1	1	1	1	2.73727	90	10	Anonymous40	Anonymous43	Anonymous48	1	1	1	1
UtilitarianOthers	0.666667	0	1	1	2020-10-20 11:17:00	2020-10-20 11:32:00	0	29.4508	90	10	Anonymous42	Anonymous37	Anonymous34	1	0	1	1	1	5.70746	90	50	Anonymous32	Anonymous44	Anonymous31	1	0	1	1	1	0	90	90	Anonymous36	Anonymous18	Anonymous21	0	0	1	1	29.4508	90	10	Anonymous42	Anonymous37	Anonymous34	1	0	1	1
UtilitarianOthers	1	1	1	1	2020-10-20 09:00:00	2020-10-20 09:02:00	1	17.9057	90	90	Anonymous2	Anonymous8	Anonymous10	1	1	1	1	1	0	90	10	Anonymous21	Anonymous45	Anonymous47	0	1	1	1	1	0	90	50	Anonymous28	Anonymous40	Anonymous49	0	1	1	1	0	90	10	Anonymous21	Anonymous45	Anonymous47	0	1	1	1
UtilitarianOthers	0.666667	1	0	1	2020-10-20 11:16:00	2020-10-20 11:18:00	1	14.8989	90	10	Anonymous3	Anonymous15	Anonymous7	1	1	1	0	1	0	90	90	Anonymous20	Anonymous9	Anonymous30	0	1	1	0	0	0	90	50	Anonymous32	Anonymous43	Anonymous16	0	1	1	0	14.8989	90	10	Anonymous3	Anonymous15	Anonymous7	1	1	1	0
UtilitarianOthers	0.333333	0	0	1	2020-10-20 11:19:00	2020-10-20 11:21:00	0	10.326	90	10	Anonymous9	Anonymous45	Anonymous2	1	0	1	0	1	2.065	90	90	Anonymous40	Anonymous48	Anonymous44	1	0	1	0	0	0	90	50	Anonymous17	Anonymous10	Anonymous47	0	0	1	0	10.326	90	10	Anonymous9	Anonymous45	Anonymous2	1	0	1	0
UtilitarianOthers	0.666667	0	1	1	2020-10-20 07:59:00	2020-10-20 08:02:00	1	9.175	90	50	Anonymous23	Anonymous27	Anonymous14	1	1	1	0	1	0	90	90	Anonymous13	Anonymous16	Anonymous30	0	1	1	0	0	0	90	10	Anonymous1	Anonymous12	Anonymous8	0	1	1	0	0	90	10	Anonymous1	Anonymous12	Anonymous8	0	1	1	0
UtilitarianOthers	1	1	1	1	2020-10-20 13:31:00	2020-10-20 13:33:00	1	22.1228	90	10	Anonymous46	Anonymous37	Anonymous21	1	1	1	1	1	0	90	90	Anonymous42	Anonymous7	Anonymous50	0	1	1	1	1	0	90	50	Anonymous29	Anonymous31	Anonymous45	0	1	1	1	22.1228	90	10	Anonymous46	Anonymous37	Anonymous21	1	1	1	1
UtilitarianOthers	0.333333	1	0	0	2020-10-20 11:00:00	2020-10-20 11:02:00	1	30.0804	90	10	Anonymous32	Anonymous17	Anonymous41	1	1	0	0	0	0	90	90	Anonymous45	Anonymous8	Anonymous47	0	1	0	0	0	0	90	50	Anonymous39	Anonymous44	Anonymous15	0	1	0	0	30.0804	90	10	Anonymous32	Anonymous17	Anonymous41	1	1	0	0
UtilitarianOthers	0.333333	0	0	1	2020-10-20 09:07:00	2020-10-20 09:09:00	0	14.53	90	50	Anonymous38	Anonymous43	Anonymous42	1	0	1	0	1	0	90	90	Anonymous48	Anonymous25	Anonymous35	0	0	1	0	0	0	90	10	Anonymous41	Anonymous18	Anonymous44	0	0	1	0	0	90	10	Anonymous41	Anonymous18	Anonymous44	0	0	1	0
UtilitarianOthers	0	0	0	0	2020-10-20 08:02:00	2020-10-20 08:07:00	0	17.3055	90	90	Anonymous49	Anonymous44	Anonymous7	1	0	0	0	0	2.56455	90	10	Anonymous37	Anonymous46	Anonymous10	1	0	0	0	0	0	90	50	Anonymous42	Anonymous48	Anonymous23	0	0	0	0	2.56455	90	10	Anonymous37	Anonymous46	Anonymous10	1	0	0	0
UtilitarianOthers	1	1	1	1	2020-10-20 07:59:00	2020-10-20 08:13:00	1	699.393	90	50	Anonymous7	Anonymous20	Anonymous1	1	1	1	1	1	0	90	90	Anonymous45	Anonymous40	Anonymous22	0	1	1	1	1	0	90	10	Anonymous8	Anonymous24	Anonymous29	0	1	1	1	0	90	10	Anonymous8	Anonymous24	Anonymous29	0	1	1	1
UtilitarianOthers	0.333333	1	0	0	2020-10-20 11:23:00	2020-10-20 11:25:00	0	6.79873	90	90	Anonymous4	Anonymous2	Anonymous35	1	0	1	0	1	0	90	10	Anonymous23	Anonymous9	Anonymous12	0	0	1	0	0	0	90	50	Anonymous46	Anonymous43	Anonymous32	0	0	1	0	0	90	10	Anonymous23	Anonymous9	Anonymous12	0	0	1	0
UtilitarianOthers	0.666667	0	1	1	2020-10-20 10:42:00	2020-10-20 10:44:00	1	17.2332	90	90	Anonymous8	Anonymous15	Anonymous16	1	1	1	0	1	0	90	50	Anonymous47	Anonymous14	Anonymous5	0	1	1	0	0	0	90	10	Anonymous19	Anonymous43	Anonymous18	0	1	1	0	0	90	10	Anonymous19	Anonymous43	Anonymous18	0	1	1	0
UtilitarianOthers	0.333333	0	0	1	2020-10-20 09:57:00	2020-10-20 10:14:00	0	53.9185	90	50	Anonymous24	Anonymous43	Anonymous1	1	0	0	1	0	4.35461	90	10	Anonymous37	Anonymous45	Anonymous22	1	0	0	1	1	3.74939	90	90	Anonymous21	Anonymous35	Anonymous34	1	0	0	1	4.35461	90	10	Anonymous37	Anonymous45	Anonymous22	1	0	0	1
UtilitarianOthers	0.333333	0	0	1	2020-10-20 08:47:00	2020-10-20 08:50:00	0	37.9681	90	10	Anonymous46	Anonymous27	Anonymous37	1	0	1	0	1	13.4883	90	90	Anonymous34	Anonymous25	Anonymous20	1	0	1	0	0	0	90	50	Anonymous30	Anonymous4	Anonymous3	0	0	1	0	37.9681	90	10	Anonymous46	Anonymous27	Anonymous37	1	0	1	0
UtilitarianOthers	0	0	0	0	2020-10-20 12:13:00	2020-10-20 12:15:00	0	20.2263	90	10	Anonymous26	Anonymous12	Anonymous30	1	0	0	0	0	0	90	90	Anonymous11	Anonymous32	Anonymous36	0	0	0	0	0	0	90	50	Anonymous6	Anonymous48	Anonymous31	0	0	0	0	20.2263	90	10	Anonymous26	Anonymous12	Anonymous30	1	0	0	0
UtilitarianOthers	1	1	1	1	2020-10-20 11:54:00	2020-10-20 11:56:00	1	10.8563	90	10	Anonymous36	Anonymous5	Anonymous45	1	1	1	1	1	0	90	50	Anonymous34	Anonymous28	Anonymous50	0	1	1	1	1	0	90	90	Anonymous20	Anonymous41	Anonymous27	0	1	1	1	10.8563	90	10	Anonymous36	Anonymous5	Anonymous45	1	1	1	1
UtilitarianOthers	0.333333	0	0	1	2020-10-20 07:57:00	2020-10-20 07:59:00	0	13.6276	90	10	Anonymous18	Anonymous44	Anonymous24	1	0	1	0	1	0	90	90	Anonymous29	Anonymous13	Anonymous16	0	0	1	0	0	0	90	50	Anonymous38	Anonymous39	Anonymous27	0	0	1	0	13.6276	90	10	Anonymous18	Anonymous44	Anonymous24	1	0	1	0
UtilitarianOthers	0.666667	0	1	1	2020-10-20 14:57:00	2020-10-20 15:00:00	0	24.3326	90	10	Anonymous13	Anonymous40	Anonymous19	1	0	1	1	1	11.1739	90	90	Anonymous38	Anonymous23	Anonymous3	1	0	1	1	1	3.55498	90	50	Anonymous34	Anonymous21	Anonymous37	1	0	1	1	24.3326	90	10	Anonymous13	Anonymous40	Anonymous19	1	0	1	1
UtilitarianOthers	0.333333	0	1	0	2020-10-20 10:29:00	2020-10-20 10:35:00	1	25.384	90	50	Anonymous38	Anonymous21	Anonymous46	1	1	0	0	0	35.3021	90	10	Anonymous37	Anonymous23	Anonymous32	1	1	0	0	0	10.9452	90	90	Anonymous10	Anonymous1	Anonymous24	1	1	0	0	35.3021	90	10	Anonymous37	Anonymous23	Anonymous32	1	1	0	0
UtilitarianOthers	0.333333	0	1	0	2020-10-20 09:15:00	2020-10-20 09:17:00	0	20.4083	90	10	Anonymous14	Anonymous20	Anonymous5	1	0	1	0	1	0	90	50	Anonymous23	Anonymous31	Anonymous50	0	0	1	0	0	0	90	90	Anonymous12	Anonymous19	Anonymous39	0	0	1	0	20.4083	90	10	Anonymous14	Anonymous20	Anonymous5	1	0	1	0
UtilitarianOthers	1	1	1	1	2020-10-20 10:55:00	2020-10-20 10:57:00	1	33.0834	90	50	Anonymous3	Anonymous41	Anonymous11	1	1	1	1	1	3.85191	90	10	Anonymous6	Anonymous20	Anonymous38	1	1	1	1	1	0	90	90	Anonymous39	Anonymous26	Anonymous5	0	1	1	1	3.85191	90	10	Anonymous6	Anonymous20	Anonymous38	1	1	1	1
UtilitarianOthers	0.333333	0	0	1	2020-10-20 10:24:00	2020-10-20 10:26:00	1	5.58166	90	90	Anonymous4	Anonymous12	Anonymous30	1	1	0	0	0	1.41594	90	10	Anonymous17	Anonymous26	Anonymous27	1	1	0	0	0	0	90	50	Anonymous1	Anonymous38	Anonymous50	0	1	0	0	1.41594	90	10	Anonymous17	Anonymous26	Anonymous27	1	1	0	0
UtilitarianOthers	0	0	0	0	2020-10-20 10:56:00	2020-10-20 10:58:00	0	20.3484	90	90	Anonymous31	Anonymous29	Anonymous20	1	0	0	0	0	0	90	10	Anonymous25	Anonymous1	Anonymous18	0	0	0	0	0	0	90	50	Anonymous12	Anonymous16	Anonymous19	0	0	0	0	0	90	10	Anonymous25	Anonymous1	Anonymous18	0	0	0	0
UtilitarianOthers	0.333333	0	0	1	2020-10-20 09:01:00	2020-10-20 09:03:00	1	14.197	90	90	Anonymous8	Anonymous18	Anonymous33	1	1	0	0	0	0	90	10	Anonymous31	Anonymous34	Anonymous40	0	1	0	0	0	0	90	50	Anonymous17	Anonymous24	Anonymous9	0	1	0	0	0	90	10	Anonymous31	Anonymous34	Anonymous40	0	1	0	0
UtilitarianOthers	0.333333	1	0	0	2020-10-20 12:05:00	2020-10-20 12:09:00	1	60.895	90	10	Anonymous36	Anonymous20	Anonymous40	1	1	0	0	0	12.234	90	50	Anonymous18	Anonymous28	Anonymous41	1	1	0	0	0	8.062	90	90	Anonymous42	Anonymous2	Anonymous31	1	1	0	0	60.895	90	10	Anonymous36	Anonymous20	Anonymous40	1	1	0	0
UtilitarianOthers	0.333333	0	1	0	2020-10-20 11:19:00	2020-10-20 11:22:00	0	18.425	90	10	Anonymous30	Anonymous14	Anonymous9	1	0	1	1	1	3.555	90	50	Anonymous19	Anonymous37	Anonymous20	1	0	1	1	0	4.566	90	90	Anonymous39	Anonymous44	Anonymous41	1	0	1	0	18.425	90	10	Anonymous30	Anonymous14	Anonymous9	1	0	1	1
UtilitarianOthers	0.333333	0	0	1	2020-10-20 11:16:00	2020-10-20 11:19:00	0	90.5153	90	10	Anonymous2	Anonymous25	Anonymous26	1	0	1	0	1	3.23335	90	90	Anonymous38	Anonymous13	Anonymous6	1	0	1	0	0	1.76662	90	50	Anonymous18	Anonymous14	Anonymous27	1	0	1	0	90.5153	90	10	Anonymous2	Anonymous25	Anonymous26	1	0	1	0
UtilitarianOthers	0.666667	1	0	1	2020-10-20 08:12:00	2020-10-20 08:14:00	1	20.8963	90	90	Anonymous30	Anonymous47	Anonymous10	1	1	0	0	0	7.48267	90	50	Anonymous5	Anonymous31	Anonymous2	1	1	0	1	1	0	90	10	Anonymous26	Anonymous49	Anonymous6	0	1	0	1	0	90	10	Anonymous26	Anonymous49	Anonymous6	0	1	0	1
UtilitarianOthers	0	0	0	0	2020-10-20 11:21:00	2020-10-20 11:23:00	0	16.8212	90	10	Anonymous50	Anonymous3	Anonymous37	1	0	0	0	0	0	90	90	Anonymous2	Anonymous28	Anonymous39	0	0	0	0	0	0	90	50	Anonymous44	Anonymous26	Anonymous47	0	0	0	0	16.8212	90	10	Anonymous50	Anonymous3	Anonymous37	1	0	0	0
UtilitarianOthers	0.333333	0	0	1	2020-10-20 10:46:00	2020-10-20 10:48:00	0	69.3152	90	10	Anonymous45	Anonymous18	Anonymous38	1	0	1	0	1	0	90	90	Anonymous14	Anonymous8	Anonymous1	0	0	1	0	0	0	90	50	Anonymous34	Anonymous47	Anonymous21	0	0	1	0	69.3152	90	10	Anonymous45	Anonymous18	Anonymous38	1	0	1	0
UtilitarianOthers	0	0	0	0	2020-10-20 10:06:00	2020-10-20 10:08:00	0	12.4737	90	50	Anonymous29	Anonymous46	Anonymous14	1	0	0	0	0	0	90	10	Anonymous20	Anonymous41	Anonymous15	0	0	0	0	0	0	90	90	Anonymous23	Anonymous22	Anonymous11	0	0	0	0	0	90	10	Anonymous20	Anonymous41	Anonymous15	0	0	0	0
UtilitarianOthers	0.666667	0	1	1	2020-10-20 10:49:00	2020-10-20 10:51:00	1	42.8222	90	50	Anonymous15	Anonymous33	Anonymous30	1	1	1	0	1	0	90	90	Anonymous26	Anonymous14	Anonymous24	0	1	1	0	0	0	90	10	Anonymous10	Anonymous40	Anonymous8	0	1	1	0	0	90	10	Anonymous10	Anonymous40	Anonymous8	0	1	1	0
UtilitarianOthers	0.666667	0	1	1	2020-10-20 12:01:00	2020-10-20 12:03:00	1	8.38287	90	50	Anonymous46	Anonymous34	Anonymous45	1	1	1	0	1	0	90	90	Anonymous39	Anonymous43	Anonymous6	0	1	1	0	0	0	90	10	Anonymous38	Anonymous30	Anonymous8	0	1	1	0	0	90	10	Anonymous38	Anonymous30	Anonymous8	0	1	1	0
UtilitarianOthers	0.333333	0	1	0	2020-10-20 09:36:00	2020-10-20 09:39:00	1	10.967	90	50	Anonymous28	Anonymous34	Anonymous3	1	1	0	0	0	0	90	10	Anonymous11	Anonymous1	Anonymous22	0	1	0	0	0	2.51273	90	90	Anonymous46	Anonymous49	Anonymous45	1	1	0	0	0	90	10	Anonymous11	Anonymous1	Anonymous22	0	1	0	0
UtilitarianOthers	0.333333	0	0	1	2020-10-20 09:37:00	2020-10-20 09:39:00	1	17.4203	90	90	Anonymous1	Anonymous19	Anonymous45	1	1	0	0	0	0	90	50	Anonymous22	Anonymous10	Anonymous44	0	1	0	0	0	0	90	10	Anonymous13	Anonymous25	Anonymous49	0	1	0	0	0	90	10	Anonymous13	Anonymous25	Anonymous49	0	1	0	0
UtilitarianOthers	0.333333	1	0	0	2020-10-20 09:09:00	2020-10-20 09:12:00	0	13.8105	90	90	Anonymous14	Anonymous7	Anonymous10	1	0	0	1	0	3.44142	90	50	Anonymous16	Anonymous21	Anonymous37	1	0	0	1	1	1.94275	90	10	Anonymous49	Anonymous8	Anonymous9	1	0	0	1	1.94275	90	10	Anonymous49	Anonymous8	Anonymous9	1	0	0	1
UtilitarianOthers	0.333333	1	0	0	2020-09-30 04:34:00	2020-09-30 04:37:00	0	11.734	90	90	Anonymous30	Anonymous11	Anonymous17	1	0	1	0	1	0	90	10	Anonymous21	Anonymous42	Anonymous28	0	0	1	0	0	1.33333	90	50	Anonymous33	Anonymous48	Anonymous34	1	0	1	0	0	90	10	Anonymous21	Anonymous42	Anonymous28	0	0	1	0
UtilitarianOthers	0.333333	1	0	0	2020-10-20 07:56:00	2020-10-20 07:59:00	0	6.484	90	90	Anonymous50	Anonymous36	Anonymous28	1	0	1	0	1	0	90	10	Anonymous21	Anonymous5	Anonymous49	0	0	1	0	0	4.021	90	50	Anonymous39	Anonymous35	Anonymous47	1	0	1	0	0	90	10	Anonymous21	Anonymous5	Anonymous49	0	0	1	0
UtilitarianOthers	0.666667	0	1	1	2020-10-20 11:03:00	2020-10-20 11:05:00	0	22.187	90	10	Anonymous46	Anonymous34	Anonymous49	1	0	1	1	1	3.1983	90	50	Anonymous21	Anonymous7	Anonymous48	1	0	1	1	1	0	90	90	Anonymous5	Anonymous25	Anonymous15	0	0	1	1	22.187	90	10	Anonymous46	Anonymous34	Anonymous49	1	0	1	1
UtilitarianOthers	0.666667	0	1	1	2020-10-20 10:18:00	2020-10-20 10:20:00	0	26.413	90	10	Anonymous23	Anonymous13	Anonymous3	1	0	1	1	1	0	90	50	Anonymous30	Anonymous4	Anonymous8	0	0	1	1	1	0	90	90	Anonymous28	Anonymous42	Anonymous10	0	0	1	1	26.413	90	10	Anonymous23	Anonymous13	Anonymous3	1	0	1	1
UtilitarianOthers	0.666667	0	1	1	2020-10-20 11:34:00	2020-10-20 11:36:00	1	9.834	90	50	Anonymous26	Anonymous8	Anonymous50	1	1	0	0	0	0	90	10	Anonymous38	Anonymous33	Anonymous43	0	1	0	0	1	7.83	90	90	Anonymous48	Anonymous30	Anonymous23	1	1	0	1	0	90	10	Anonymous38	Anonymous33	Anonymous43	0	1	0	0
UtilitarianOthers	0.666667	1	0	1	2020-10-21 00:37:00	2020-10-21 00:41:00	1	34.9417	90	10	Anonymous1	Anonymous3	Anonymous28	1	1	1	0	1	0	90	90	Anonymous23	Anonymous8	Anonymous4	0	1	1	0	0	0	90	50	Anonymous12	Anonymous15	Anonymous27	0	1	1	0	34.9417	90	10	Anonymous1	Anonymous3	Anonymous28	1	1	1	0
UtilitarianOthers	0.666667	0	1	1	2020-10-20 09:52:00	2020-10-20 09:54:00	1	22.1668	90	50	Anonymous44	Anonymous22	Anonymous25	1	1	0	0	0	0	90	10	Anonymous28	Anonymous47	Anonymous48	0	1	0	0	1	3.16663	90	90	Anonymous41	Anonymous33	Anonymous43	1	1	0	1	0	90	10	Anonymous28	Anonymous47	Anonymous48	0	1	0	0
UtilitarianOthers	0.333333	0	0	1	2020-10-20 10:38:00	2020-10-20 10:40:00	1	14.6067	90	90	Anonymous24	Anonymous33	Anonymous10	1	1	0	0	0	0	90	50	Anonymous5	Anonymous21	Anonymous30	0	1	0	0	0	0	90	10	Anonymous7	Anonymous42	Anonymous19	0	1	0	0	0	90	10	Anonymous7	Anonymous42	Anonymous19	0	1	0	0
UtilitarianOthers	1	1	1	1	2020-10-20 08:56:00	2020-10-20 08:59:00	1	22.271	90	90	Anonymous40	Anonymous32	Anonymous33	1	1	1	1	1	3.312	90	50	Anonymous29	Anonymous12	Anonymous8	1	1	1	1	1	3.525	90	10	Anonymous46	Anonymous38	Anonymous30	1	1	1	1	3.525	90	10	Anonymous46	Anonymous38	Anonymous30	1	1	1	1
UtilitarianOthers	1	1	1	1	2020-10-20 14:35:00	2020-10-20 14:38:00	1	29.0511	90	10	Anonymous8	Anonymous1	Anonymous41	1	1	1	1	1	0	90	50	Anonymous10	Anonymous37	Anonymous26	0	1	1	1	1	0	90	90	Anonymous25	Anonymous21	Anonymous23	0	1	1	1	29.0511	90	10	Anonymous8	Anonymous1	Anonymous41	1	1	1	1
UtilitarianOthers	0.666667	1	1	0	2020-10-20 12:04:00	2020-10-20 12:07:00	1	18.1913	90	50	Anonymous3	Anonymous28	Anonymous21	1	1	1	0	1	0	90	10	Anonymous44	Anonymous13	Anonymous45	0	1	1	0	0	0	90	90	Anonymous16	Anonymous24	Anonymous14	0	1	1	0	0	90	10	Anonymous44	Anonymous13	Anonymous45	0	1	1	0
UtilitarianOthers	0.333333	0	0	1	2020-10-20 07:58:00	2020-10-20 08:00:00	0	11.7083	90	10	Anonymous6	Anonymous19	Anonymous34	1	0	1	0	1	4.919	90	90	Anonymous41	Anonymous37	Anonymous49	1	0	1	0	0	2.67599	90	50	Anonymous5	Anonymous15	Anonymous22	1	0	1	0	11.7083	90	10	Anonymous6	Anonymous19	Anonymous34	1	0	1	0
UtilitarianOthers	0.666667	1	0	1	2020-10-20 11:13:00	2020-10-20 11:15:00	0	21.5237	90	50	Anonymous3	Anonymous35	Anonymous23	1	0	1	1	1	0	90	90	Anonymous2	Anonymous34	Anonymous28	0	0	1	1	1	0	90	10	Anonymous21	Anonymous17	Anonymous29	0	0	1	1	0	90	10	Anonymous21	Anonymous17	Anonymous29	0	0	1	1
UtilitarianOthers	0	0	0	0	2020-10-20 09:53:00	2020-10-20 09:55:00	0	31.5332	90	90	Anonymous10	Anonymous50	Anonymous8	1	0	0	0	0	0	90	50	Anonymous6	Anonymous49	Anonymous14	0	0	0	0	0	0	90	10	Anonymous45	Anonymous36	Anonymous2	0	0	0	0	0	90	10	Anonymous45	Anonymous36	Anonymous2	0	0	0	0
UtilitarianOthers	0.666667	0	1	1	2020-10-20 08:14:00	2020-10-20 08:16:00	1	11.0121	90	90	Anonymous34	Anonymous3	Anonymous10	1	1	1	0	1	0	90	50	Anonymous41	Anonymous14	Anonymous38	0	1	1	0	0	1.43194	90	10	Anonymous30	Anonymous49	Anonymous25	1	1	1	0	1.43194	90	10	Anonymous30	Anonymous49	Anonymous25	1	1	1	0
UtilitarianOthers	0.666667	1	1	0	2020-10-20 08:19:00	2020-10-20 08:21:00	0	11.3369	90	90	Anonymous8	Anonymous35	Anonymous2	1	0	1	1	1	2.82897	90	50	Anonymous37	Anonymous41	Anonymous13	1	0	1	1	1	1.45436	90	10	Anonymous34	Anonymous19	Anonymous7	1	0	1	1	1.45436	90	10	Anonymous34	Anonymous19	Anonymous7	1	0	1	1
UtilitarianOthers	0.666667	0	1	1	2020-10-20 11:16:00	2020-10-20 11:18:00	1	27.8834	90	90	Anonymous42	Anonymous1	Anonymous22	1	1	1	0	1	8.63337	90	50	Anonymous6	Anonymous36	Anonymous5	1	1	1	0	0	0	90	10	Anonymous17	Anonymous13	Anonymous48	0	1	1	0	0	90	10	Anonymous17	Anonymous13	Anonymous48	0	1	1	0
UtilitarianOthers	0.666667	1	0	1	2020-10-20 11:57:00	2020-10-20 11:59:00	0	12.795	90	50	Anonymous40	Anonymous26	Anonymous24	1	0	1	1	1	5.07806	90	10	Anonymous9	Anonymous20	Anonymous37	1	0	1	1	1	0	90	90	Anonymous50	Anonymous21	Anonymous45	0	0	1	1	5.07806	90	10	Anonymous9	Anonymous20	Anonymous37	1	0	1	1
UtilitarianOthers	0.666667	1	1	0	2020-10-20 13:52:00	2020-10-20 13:54:00	0	11.226	90	90	Anonymous20	Anonymous26	Anonymous29	1	0	0	1	1	5	90	50	Anonymous49	Anonymous5	Anonymous23	1	0	1	1	1	0	90	10	Anonymous43	Anonymous14	Anonymous12	0	0	1	1	0	90	10	Anonymous43	Anonymous14	Anonymous12	0	0	1	1
UtilitarianOthers	1	1	1	1	2020-10-20 10:00:00	2020-10-20 10:03:00	1	34.49	90	10	Anonymous50	Anonymous8	Anonymous9	1	1	0	0	1	9.696	90	50	Anonymous41	Anonymous12	Anonymous31	1	1	1	1	1	0	90	90	Anonymous42	Anonymous11	Anonymous14	0	1	1	1	34.49	90	10	Anonymous50	Anonymous8	Anonymous9	1	1	0	0
UtilitarianOthers	0.666667	1	1	0	2020-10-20 11:28:00	2020-10-20 11:30:00	1	9.35533	90	10	Anonymous42	Anonymous44	Anonymous50	1	1	0	1	0	1.725	90	90	Anonymous21	Anonymous37	Anonymous14	1	1	0	1	1	0	90	50	Anonymous31	Anonymous10	Anonymous11	0	1	0	1	9.35533	90	10	Anonymous42	Anonymous44	Anonymous50	1	1	0	1
UtilitarianOthers	0.666667	1	1	0	2020-10-20 10:53:00	2020-10-20 10:55:00	0	12.3957	90	90	Anonymous42	Anonymous25	Anonymous17	1	0	1	1	1	3.23034	90	10	Anonymous16	Anonymous24	Anonymous8	1	0	1	1	1	0	90	50	Anonymous27	Anonymous2	Anonymous50	0	0	1	1	3.23034	90	10	Anonymous16	Anonymous24	Anonymous8	1	0	1	1
UtilitarianOthers	0.666667	0	1	1	2020-10-20 10:22:00	2020-10-20 10:27:00	0	20.0826	90	10	Anonymous33	Anonymous15	Anonymous16	1	0	1	1	1	2.29098	90	90	Anonymous25	Anonymous20	Anonymous13	1	0	1	1	1	0	90	50	Anonymous43	Anonymous12	Anonymous10	0	0	1	1	20.0826	90	10	Anonymous33	Anonymous15	Anonymous16	1	0	1	1
UtilitarianOthers	1	1	1	1	2020-10-20 08:09:00	2020-10-20 08:13:00	1	69.5783	90	10	Anonymous35	Anonymous34	Anonymous15	1	1	1	1	1	5.093	90	90	Anonymous42	Anonymous32	Anonymous48	1	1	1	1	1	2.72	90	50	Anonymous19	Anonymous20	Anonymous17	1	1	1	1	69.5783	90	10	Anonymous35	Anonymous34	Anonymous15	1	1	1	1
UtilitarianOthers	0	0	0	0	2020-10-20 11:14:00	2020-10-20 11:18:00	0	17.4779	90	90	Anonymous49	Anonymous30	Anonymous22	1	0	0	0	0	0	90	10	Anonymous28	Anonymous42	Anonymous29	0	0	0	0	0	0	90	50	Anonymous25	Anonymous45	Anonymous2	0	0	0	0	0	90	10	Anonymous28	Anonymous42	Anonymous29	0	0	0	0
UtilitarianOthers	1	1	1	1	2020-10-20 11:01:00	2020-10-20 11:03:00	1	16.3972	90	50	Anonymous27	Anonymous11	Anonymous29	1	1	1	1	1	0	90	90	Anonymous15	Anonymous6	Anonymous31	0	1	1	1	1	0	90	10	Anonymous33	Anonymous10	Anonymous3	0	1	1	1	0	90	10	Anonymous33	Anonymous10	Anonymous3	0	1	1	1
UtilitarianOthers	0.333333	0	0	1	2020-10-20 08:57:00	2020-10-20 08:59:00	0	19.1973	90	10	Anonymous8	Anonymous3	Anonymous27	1	0	0	1	0	0	90	50	Anonymous25	Anonymous21	Anonymous13	0	0	0	1	1	0	90	90	Anonymous12	Anonymous29	Anonymous14	0	0	0	1	19.1973	90	10	Anonymous8	Anonymous3	Anonymous27	1	0	0	1
UtilitarianOthers	0.666667	0	1	1	2020-10-20 11:22:00	2020-10-20 11:24:00	0	12.3497	90	10	Anonymous47	Anonymous14	Anonymous33	1	0	1	1	1	2.73742	90	50	Anonymous5	Anonymous40	Anonymous29	1	0	1	1	1	0	90	90	Anonymous22	Anonymous15	Anonymous6	0	0	1	1	12.3497	90	10	Anonymous47	Anonymous14	Anonymous33	1	0	1	1
UtilitarianOthers	0	0	0	0	2020-10-20 12:16:00	2020-10-20 12:18:00	0	19.2326	90	10	Anonymous1	Anonymous30	Anonymous49	1	0	0	0	0	0	90	50	Anonymous20	Anonymous22	Anonymous47	0	0	0	0	0	0	90	90	Anonymous12	Anonymous14	Anonymous41	0	0	0	0	19.2326	90	10	Anonymous1	Anonymous30	Anonymous49	1	0	0	0
UtilitarianOthers	0.666667	1	1	0	2020-10-20 13:45:00	2020-10-20 13:47:00	1	10.869	90	10	Anonymous10	Anonymous49	Anonymous40	1	1	0	1	0	2.892	90	90	Anonymous4	Anonymous19	Anonymous7	1	1	0	1	1	2.014	90	50	Anonymous34	Anonymous31	Anonymous33	1	1	0	1	10.869	90	10	Anonymous10	Anonymous49	Anonymous40	1	1	0	1
UtilitarianOthers	0.333333	0	0	1	2020-10-20 11:14:00	2020-10-20 11:16:00	1	10.301	90	90	Anonymous31	Anonymous10	Anonymous14	1	1	0	0	0	0	90	50	Anonymous30	Anonymous24	Anonymous50	0	1	0	0	0	5.417	90	10	Anonymous3	Anonymous13	Anonymous39	1	1	0	0	5.417	90	10	Anonymous3	Anonymous13	Anonymous39	1	1	0	0
UtilitarianOthers	1	1	1	1	2020-10-20 23:48:00	2020-10-20 23:59:00	1	172.1	90	10	Anonymous34	Anonymous16	Anonymous43	1	1	1	1	1	5.03928	90	90	Anonymous22	Anonymous8	Anonymous7	1	1	1	1	1	0	90	50	Anonymous10	Anonymous31	Anonymous4	0	1	1	1	172.1	90	10	Anonymous34	Anonymous16	Anonymous43	1	1	1	1
UtilitarianOthers	0.666667	1	0	1	2020-10-20 10:24:00	2020-10-20 10:26:00	0	16.615	90	50	Anonymous5	Anonymous32	Anonymous38	1	0	1	1	1	0	90	90	Anonymous43	Anonymous28	Anonymous26	0	0	1	1	1	0	90	10	Anonymous19	Anonymous6	Anonymous29	0	0	1	1	0	90	10	Anonymous19	Anonymous6	Anonymous29	0	0	1	1
UtilitarianOthers	0.333333	0	0	1	2020-10-20 11:07:00	2020-10-20 11:09:00	1	12.4731	90	90	Anonymous45	Anonymous48	Anonymous14	1	1	0	0	0	0	90	50	Anonymous38	Anonymous26	Anonymous13	0	1	0	0	0	0	90	10	Anonymous28	Anonymous40	Anonymous36	0	1	0	0	0	90	10	Anonymous28	Anonymous40	Anonymous36	0	1	0	0
UtilitarianOthers	0	0	0	0	2020-10-20 09:13:00	2020-10-20 09:16:00	0	16.3731	90	10	Anonymous8	Anonymous18	Anonymous10	1	0	0	0	0	2.18967	90	90	Anonymous37	Anonymous20	Anonymous43	1	0	0	0	0	1.99848	90	50	Anonymous26	Anonymous24	Anonymous23	1	0	0	0	16.3731	90	10	Anonymous8	Anonymous18	Anonymous10	1	0	0	0
UtilitarianOthers	1	1	1	1	2020-10-20 11:57:00	2020-10-20 11:59:00	1	11.4419	90	50	Anonymous17	Anonymous9	Anonymous19	1	1	1	1	1	0	90	10	Anonymous41	Anonymous32	Anonymous50	0	1	1	1	1	0	90	90	Anonymous46	Anonymous45	Anonymous23	0	1	1	1	0	90	10	Anonymous41	Anonymous32	Anonymous50	0	1	1	1
UtilitarianOthers	0	0	0	0	2020-10-20 11:13:00	2020-10-20 11:15:00	0	15.3454	90	90	Anonymous8	Anonymous2	Anonymous1	1	0	0	0	0	0	90	50	Anonymous6	Anonymous13	Anonymous23	0	0	0	0	0	0	90	10	Anonymous18	Anonymous31	Anonymous47	0	0	0	0	0	90	10	Anonymous18	Anonymous31	Anonymous47	0	0	0	0
[truncated: 20 more columns]
